# Supplementary material for: Genome-Wide Characterization of High-Affinity Nitrate Transporter 2 (NRT2) Gene Family in Brassica napus
Source: Int J Mol Sci. 2022 Apr 29;23(9):4965. doi: 10.3390/ijms23094965 (PMC9104966; doi:10.3390/ijms23094965)
Supplement: Supplementary file 1 [file ijms-23-04965-s001.zip]

Archive with 12 entries (11 files):
- ijms-1670908-supplementary/Supplementary Materials/
- ijms-1670908-supplementary/Supplementary Materials/Figure S1.pdf
- ijms-1670908-supplementary/Supplementary Materials/Table S1.xlsx
- ijms-1670908-supplementary/Supplementary Materials/Table S10.xlsx
- ijms-1670908-supplementary/Supplementary Materials/Table S2.xlsx
- ijms-1670908-supplementary/Supplementary Materials/Table S3.xlsx
- ijms-1670908-supplementary/Supplementary Materials/Table S4.xlsx
- ijms-1670908-supplementary/Supplementary Materials/Table S5.xlsx
- ijms-1670908-supplementary/Supplementary Materials/Table S6.xlsx
- ijms-1670908-supplementary/Supplementary Materials/Table S7.xlsx
- ijms-1670908-supplementary/Supplementary Materials/Table S8.xlsx
- ijms-1670908-supplementary/Supplementary Materials/Table S9.xlsx
