# Supplementary material for: Genome-Wide Characterization of High-Affinity Nitrate Transporter 2 (NRT2) Gene Family in Brassica napus
Source: Int J Mol Sci. 2022 Apr 29;23(9):4965. doi: 10.3390/ijms23094965 (PMC9104966; doi:10.3390/ijms23094965)
Supplement: Supplementary file 1 [file ijms-23-04965-s001.zip › ijms-1670908-supplementary/Supplementary Materials/Table S1.xlsx]

## Sheet: Table S1
Table S1. List of the physical and chemical properties of candidate BnaDarNRT2 and BnaZSNRT2 proteins
Ecotype	Gene Name	Gene ID	DNA Length	CDS Length	Protein Length(aa)	Theoretical pI	Theoretical Mw(kDa)	Chromosome	Subcellular Localization		Note
									Predicted by Cell-PLoc2.0	Predicted by WoLF PSORT
Darmor-bzh	BnaDarNRT2.7A-1	BnaA02g02200D	1794	1455	484	7.54	52.0621	chrA02	Cell membrane	plasmalemma
	BnaDarNRT2.1A-1	BnaA06g04560D	2355	1383	460	8.98	50.2672	chrA06	Cell membrane	plasmalemma
	BnaDarNRT2.1A-2	BnaA06g04570D	2048	1395	464	8.94	50.6657	chrA06	Cell membrane	plasmalemma
	BnaDarNRT2.5A-1	BnaA08g24500D	1771	1500	499	9.01	54.1747	chrA08	Cell membrane	plasmalemma
	BnaDarNRT2.2A-1	BnaA09g49040D	1970	1521	506	9.02	54.8279	chrA09	Cell membrane	plasmalemma
	BnaDarNRT2.1A-3	BnaA09g49050D	1533	1266	421	9.14	45.5714	chrA09	Cell membrane	plasmalemma
	BnaDarNRT2.3A-1	BnaA10g13570D	2089	1443	480	9.01	52.0132	chrA10	Cell membrane	plasmalemma
	BnaDarNRT2.4A-1	BnaAnng28170D	1777	1182	393	8.96	43.762	chrAnn_random	Cell membrane	plasmalemma
	BnaDarNRT2.1A-4	BnaAnng35750D	1466	1062	353	9.14	38.4915	chrAnn_random	Cell membrane	plasmalemma
	BnaDarNRT2.1A-5	BnaAnng40490D	1478	1062	353	9.16	38.5426	chrAnn_random	Cell membrane	plasmalemma
	BnaDarNRT2.7C-1	BnaC02g05530D	1819	1509	502	7.61	53.4545	chrC02	Cell membrane	plasmalemma
	BnaDarNRT2.6C-1	BnaC03g55110D	1109	465	154	9.86	17.0914	chrC03	Cell membrane	cytoplasm
	BnaDarNRT2.5C-1	BnaC03g56990D	1796	1497	498	9.11	54.1287	chrC03	Cell membrane	plasmalemma
	BnaDarNRT2.6C-2	BnaC03g74700D	652	555	184	9.93	19.8649	chrC03_random	Cell membrane	chloroplast
	BnaDarNRT2.1C-1	BnaC08g02430D	1984	1395	464	8.79	50.5554	chrC08	Cell membrane	plasmalemma
	BnaDarNRT2.2C-1	BnaC08g43370D	1967	1509	502	8.91	54.3985	chrC08	Cell membrane	plasmalemma
	BnaDarNRT2.1C-2	BnaC08g43380D	2193	1392	463	8.86	50.3192	chrC08	Cell membrane	plasmalemma
	BnaDarNRT2.4C-1	BnaC09g35990D	3786	1371	456	9.33	50.0623	chrC09	Cell membrane	plasmalemma
	BnaDarNRT2.3C-1	BnaC09g54030D	1867	1443	480	8.49	52.0181	chrC09_random	Cell membrane	plasmalemma
	Average		1866	1284.47	427.158	8.93632	46.4353	-	-	-
	SD		591.508	298.63	99.5433	0.567313	10.6975	-	-	-
Zhongshuang11	BnaZSNRT2.6A-1	BnaA01G0234100ZS	2624	1641	546	7.23	59.3895	chrA01	Cell membrane	plasmalemma
	BnaZSNRT2.6A-2	BnaA01G0234200ZS	1721	1626	541	8.8	58.4767	chrA01	Cell membrane	plasmalemma
	BnaZSNRT2.7A-1	BnaA02G0054200ZS	1525	1455	484	8.14	52.0611	chrA02	Cell membrane	plasmalemma
	BnaZSNRT2.3A-1	BnaA02G0096600ZS	6544	1509	502	9.06	53.7612	chrA02	Cell membrane	plasmalemma
	BnaZSNRT2.1A-1	BnaA06G0047500ZS	2163	1593	530	9.07	57.7009	chrA06	Cell membrane	plasmalemma
	BnaZSNRT2.1A-2	BnaA06G0047600ZS	1804	1593	530	9.03	57.729	chrA06	Cell membrane	plasmalemma
	BnaZSNRT2.6A-3	BnaA06G0186600ZS	2940	1632	543	6.89	59.1163	chrA06	Cell membrane	plasmalemma
	BnaZSNRT2.6A-4	BnaA06G0186700ZS	1720	1617	538	9.04	58.3688	chrA06	Cell membrane	plasmalemma
	BnaZSNRT2.5A-1	BnaA08G0276500ZS	1773	1500	499	9.01	54.1747	chrA08	Cell membrane	plasmalemma
	BnaZSNRT2.1A-3	BnaA08G0300800ZS	2129	1593	530	8.79	57.6057	chrA08	Cell membrane	plasmalemma
	BnaZSNRT2.2A-1	BnaA09G0667700ZS	1983	1521	506	9.02	54.8279	chrA09	Cell membrane	plasmalemma
	BnaZSNRT2.1A-4	BnaA09G0667800ZS	1860	1590	529	8.9	57.3385	chrA09	Cell membrane	plasmalemma
	BnaZSNRT2.4A-1	BnaA10G0160100ZS	2368	1584	527	8.9	57.6069	chrA10	Cell membrane	plasmalemma
	BnaZSNRT2.3A-2	BnaA10G0160300ZS	1964	1611	536	9.14	58.2136	chrA10	Cell membrane	plasmalemma
	BnaZSNRT2.6C-1	BnaC01G0301400ZS	2618	1641	546	7.66	59.4036	chrC01	Cell membrane	plasmalemma
	BnaZSNRT2.6C-2	BnaC01G0301600ZS	1721	1626	541	8.85	58.5598	chrC01	Cell membrane	plasmalemma
	BnaZSNRT2.7C-1	BnaC02G0063100ZS	1579	1509	502	7.61	53.4546	chrC02	Cell membrane	plasmalemma
	BnaZSNRT2.3C-1	BnaC02G0116100ZS	2105	1611	536	9.04	58.0643	chrC02	Cell membrane	plasmalemma
	BnaZSNRT2.6C-3	BnaC03G0602800ZS	1720	1617	538	9.13	58.1325	chrC03	Cell membrane	plasmalemma
	BnaZSNRT2.6C-4	BnaC03G0603000ZS	1109	465	154	9.86	17.0914	chrC03	Cell membrane	cytoplasm
	BnaZSNRT2.6C-5	BnaC03G0603300ZS	17582	489	162	6.91	17.5521	chrC03	Chloroplast. Cytoplasm.	endoplasmic reticulum
	BnaZSNRT2.6C-6	BnaC03G0603600ZS	652	555	184	9.93	19.8649	chrC03	Cell membrane	chloroplast
	BnaZSNRT2.1C-1	BnaC05G0059500ZS	1806	1428	475	9.03	51.826	chrC05	Cell membrane	plasmalemma
	BnaZSNRT2.1C-2	BnaC05G0059600ZS	2059	1593	530	9.03	57.758	chrC05	Cell membrane	plasmalemma
	BnaZSNRT2.8C-1	BnaC08G0033200ZS	342	342	113	6.02	12.1899	chrC08	Cell membrane	cytoplasm	Not used to construct neighbor-joining tree
	BnaZSNRT2.1C-3	BnaC08G0033300ZS	1579	1188	395	9	43.1541	chrC08	Cell membrane	chloroplast
	BnaZSNRT2.5C-1	BnaC08G0220400ZS	1799	1497	498	9.11	54.1287	chrC08	Cell membrane	plasmalemma
	BnaZSNRT2.2C-1	BnaC08G0532700ZS	1967	1509	502	8.91	54.3985	chrC08	Cell membrane	plasmalemma
	BnaZSNRT2.1C-4	BnaC08G0532800ZS	1915	1590	529	8.95	57.3825	chrC08	Cell membrane	plasmalemma
	BnaZSNRT2.4C-1	BnaC09G0443000ZS	4336	1584	527	8.9	57.5228	chrC09	Cell membrane	plasmalemma
	BnaZSNRT2.3C-2	BnaC09G0443100ZS	1987	1704	567	9.08	61.8748	chrC09	Cell membrane	plasmalemma
	Average		2580.45	1419.77	472.258	8.64645	51.2493	-	-	-
	SD		2933.44	380.176	126.725	0.865979	13.7457	-	-	-
Note: "SD"indicate "Standard Deviation".
