# Supplementary material for: Genome-Wide Characterization of High-Affinity Nitrate Transporter 2 (NRT2) Gene Family in Brassica napus
Source: Int J Mol Sci. 2022 Apr 29;23(9):4965. doi: 10.3390/ijms23094965 (PMC9104966; doi:10.3390/ijms23094965)
Supplement: Supplementary file 1 [file ijms-23-04965-s001.zip › ijms-1670908-supplementary/Supplementary Materials/Table S10.xlsx]

## Sheet: Table S10
Table S10. List of primers used for the real-time PCR analysis.
Genome ID	Name	Forward primer (5’-3’)	Reverse primer (5’-3’)	Application
BnaA08G0276500ZS	BnaZSNRT2.5A-1	ATCGCGTGTACGTTACCAATATGT	CCTCTTTCGCTAACACTGTTCTCC	RT-qPCR
BnaC08G0220400ZS	BnaZSNRT2.5C-1	CGCGTGTTCGTTACCAATATGC	CTCTTTCGCTAACGCTGTTCTCA
