# Supplementary material for: Genome-Wide Characterization of High-Affinity Nitrate Transporter 2 (NRT2) Gene Family in Brassica napus
Source: Int J Mol Sci. 2022 Apr 29;23(9):4965. doi: 10.3390/ijms23094965 (PMC9104966; doi:10.3390/ijms23094965)
Supplement: Supplementary file 1 [file ijms-23-04965-s001.zip › ijms-1670908-supplementary/Supplementary Materials/Table S2.xlsx]

## Sheet: Table S2
Table S2. List of the sequence identity and similarity of homologous gene pair between candidate BnaDarNRT2s and BnaZSNRT2s
Group	ZS11	Darmor-bzh	DNA		CDS		Protein
			Identity	Similarity	Identity	Similarity	Identity	Similarity
II	BnaZSNRT2.5A-1	BnaDarNRT2.5A-1	0.99	0.99	0.993	0.993	1	1
II	BnaZSNRT2.5C-1	BnaDarNRT2.5C-1	0.998	0.998	1	1	1	1
III	BnaZSNRT2.7A-1	BnaDarNRT2.7A-1	0.846	0.846	0.995	0.995	0.998	1
III	BnaZSNRT2.7C-1	BnaDarNRT2.7C-1	0.868	0.868	1	1	1	1
I	BnaZSNRT2.3A-2	BnaDarNRT2.3A-1	0.932	0.933	0.893	0.893	0.886	0.896
I	BnaZSNRT2.3C-2	BnaDarNRT2.3C-1	0.931	0.932	0.84	0.84	0.834	0.84
I	BnaZSNRT2.6C-6	BnaDarNRT2.6C-2	1	1	1	1	1	1
I	BnaZSNRT2.2A-1	BnaDarNRT2.2A-1	0.984	0.984	0.993	0.993	1	1
I	BnaZSNRT2.2C-1	BnaDarNRT2.2C-1	1	1	1	1	1	1
I	BnaZSNRT2.1C-4	BnaDarNRT2.1C-2	0.871	0.871	0.874	0.874	0.875	0.875
I	BnaZSNRT2.1A-4	BnaDarNRT2.1A-4	0.661	0.71	0.664	0.664	0.665	0.665
I	BnaZSNRT2.1C-3	BnaDarNRT2.1C-1	0.793	0.793	0.621	0.709	0.621	0.709
I	BnaZSNRT2.1A-3	BnaDarNRT2.1A-5	0.653	0.664	0.663	0.663	0.664	0.664
I	BnaZSNRT2.1A-1	BnaDarNRT2.1A-1	0.898	0.904	0.862	0.862	0.868	0.868
I	BnaZSNRT2.1A-2	BnaDarNRT2.1A-2	0.865	0.866	0.869	0.869	0.875	0.875
