# Supplementary material for: Genome-Wide Characterization of High-Affinity Nitrate Transporter 2 (NRT2) Gene Family in Brassica napus
Source: Int J Mol Sci. 2022 Apr 29;23(9):4965. doi: 10.3390/ijms23094965 (PMC9104966; doi:10.3390/ijms23094965)
Supplement: Supplementary file 1 [file ijms-23-04965-s001.zip › ijms-1670908-supplementary/Supplementary Materials/Table S3.xlsx]

## Sheet: Table S3
Table S3. List of the candidate NRT2s in B. napus, Brassica rapa and Brassica oleracea
Species	Gene Name	Gene ID
B. napus (Darmor-bzh)	BnaDarNRT2.7A-1	BnaA02g02200D
	BnaDarNRT2.1A-1	BnaA06g04560D
	BnaDarNRT2.1A-2	BnaA06g04570D
	BnaDarNRT2.5A-1	BnaA08g24500D
	BnaDarNRT2.2A-1	BnaA09g49040D
	BnaDarNRT2.1A-3	BnaA09g49050D
	BnaDarNRT2.3A-1	BnaA10g13570D
	BnaDarNRT2.4A-1	BnaAnng28170D
	BnaDarNRT2.1A-4	BnaAnng35750D
	BnaDarNRT2.1A-5	BnaAnng40490D
	BnaDarNRT2.7C-1	BnaC02g05530D
	BnaDarNRT2.6C-1	BnaC03g55110D
	BnaDarNRT2.5C-1	BnaC03g56990D
	BnaDarNRT2.6C-2	BnaC03g74700D
	BnaDarNRT2.1C-1	BnaC08g02430D
	BnaDarNRT2.2C-1	BnaC08g43370D
	BnaDarNRT2.1C-2	BnaC08g43380D
	BnaDarNRT2.4C-1	BnaC09g35990D
	BnaDarNRT2.3C-1	BnaC09g54030D
B. napus (Zhongshuang11)	BnaZSNRT2.6A-1	BnaA01G0234100ZS
	BnaZSNRT2.6A-2	BnaA01G0234200ZS
	BnaZSNRT2.7A-1	BnaA02G0054200ZS
	BnaZSNRT2.3A-1	BnaA02G0096600ZS
	BnaZSNRT2.1A-1	BnaA06G0047500ZS
	BnaZSNRT2.1A-2	BnaA06G0047600ZS
	BnaZSNRT2.6A-3	BnaA06G0186600ZS
	BnaZSNRT2.6A-4	BnaA06G0186700ZS
	BnaZSNRT2.5A-1	BnaA08G0276500ZS
	BnaZSNRT2.1A-3	BnaA08G0300800ZS
	BnaZSNRT2.2A-1	BnaA09G0667700ZS
	BnaZSNRT2.1A-4	BnaA09G0667800ZS
	BnaZSNRT2.4A-1	BnaA10G0160100ZS
	BnaZSNRT2.3A-2	BnaA10G0160300ZS
	BnaZSNRT2.6C-1	BnaC01G0301400ZS
	BnaZSNRT2.6C-2	BnaC01G0301600ZS
	BnaZSNRT2.7C-1	BnaC02G0063100ZS
	BnaZSNRT2.3C-1	BnaC02G0116100ZS
	BnaZSNRT2.6C-3	BnaC03G0602800ZS
	BnaZSNRT2.6C-4	BnaC03G0603000ZS
	BnaZSNRT2.6C-5	BnaC03G0603300ZS
	BnaZSNRT2.6C-6	BnaC03G0603600ZS
	BnaZSNRT2.1C-1	BnaC05G0059500ZS
	BnaZSNRT2.1C-2	BnaC05G0059600ZS
	BnaZSNRT2.8C-1	BnaC08G0033200ZS
	BnaZSNRT2.1C-3	BnaC08G0033300ZS
	BnaZSNRT2.5C-1	BnaC08G0220400ZS
	BnaZSNRT2.2C-1	BnaC08G0532700ZS
	BnaZSNRT2.1C-4	BnaC08G0532800ZS
	BnaZSNRT2.4C-1	BnaC09G0443000ZS
	BnaZSNRT2.3C-2	BnaC09G0443100ZS
B. rapa	BraNRT2.1	Brara.A02349.1.p
	BraNRT2.2	Brara.A02350.1.p
	BraNRT2.3	Brara.B00556.1.p
	BraNRT2.4	Brara.B01012.1.p
	BraNRT2.5	Brara.F00500.1.p
	BraNRT2.6	Brara.F00501.1.p
	BraNRT2.7	Brara.F01860.1.p
	BraNRT2.8	Brara.F01861.1.p
	BraNRT2.9	Brara.H02629.1.p
	BraNRT2.10	Brara.H02889.1.p
	BraNRT2.11	Brara.I05323.1.p
	BraNRT2.12	Brara.I05324.1.p
	BraNRT2.13	Brara.J01427.1.p
	BraNRT2.14	Brara.J01429.1.p
B. oleracea	BolNRT2.1	Bol004811
	BolNRT2.2	Bol004812
	BolNRT2.3	Bol006531
	BolNRT2.4	Bol006532
	BolNRT2.5	Bol023428
	BolNRT2.6	Bol029139
	BolNRT2.7	Bol035661
	BolNRT2.8	Bol035663
	BolNRT2.9	Bol035997
	BolNRT2.10	Bol041181
	BolNRT2.11	Bol041182
	BolNRT2.12	Bol041314
	BolNRT2.13	Bol041315
	BolNRT2.14	Bol041320
