# Supplementary material for: Genome-Wide Characterization of High-Affinity Nitrate Transporter 2 (NRT2) Gene Family in Brassica napus
Source: Int J Mol Sci. 2022 Apr 29;23(9):4965. doi: 10.3390/ijms23094965 (PMC9104966; doi:10.3390/ijms23094965)
Supplement: Supplementary file 1 [file ijms-23-04965-s001.zip › ijms-1670908-supplementary/Supplementary Materials/Table S4.xlsx]

## Sheet: Table S4
Table S4. Collinearity relationship of BnaZSNRT2s
Gene name	Gene ID	Duplication event	Source	Chromosome	Confidence
BnaZSNRT2.3A-1	BnaA02G0096600ZS	HE	BnaC02G0116100ZS	C02	high confidence
BnaZSNRT2.7C-1	BnaC02G0063100ZS	HE	BnaA02G0054200ZS	A02	high confidence
BnaZSNRT2.7A-1	BnaA02G0054200ZS	OR	Brara.B00556.1.v1.3	A02	high confidence
BnaZSNRT2.1A-1	BnaA06G0047500ZS	OR	Brara.F00500.1.v1.3	A06	high confidence
BnaZSNRT2.6A-3	BnaA06G0186600ZS	OR	Brara.F01861.1.v1.3	A06	high confidence
BnaZSNRT2.5A-1	BnaA08G0276500ZS	OR	Brara.H02629.1.v1.3	A08	high confidence
BnaZSNRT2.1A-3	BnaA08G0300800ZS	OR	Brara.H02889.1.v1.3	A08	high confidence
BnaZSNRT2.2A-1	BnaA09G0667700ZS	OR	Brara.I05323.1.v1.3	A09	high confidence
BnaZSNRT2.4A-1	BnaA10G0160100ZS	OR	Brara.J01427.1.v1.3	A10	medium confidence
BnaZSNRT2.6C-1	BnaC01G0301400ZS	OR	Bol004811.v1.0.446	C01	medium confidence
BnaZSNRT2.3C-1	BnaC02G0116100ZS	OR	Bol035997.v1.0.446	C02	high confidence
BnaZSNRT2.6C-3	BnaC03G0602800ZS	OR	Bol041314.v1.0.446	C03	medium confidence
BnaZSNRT2.1C-3	BnaC08G0033300ZS	OR	Bol023428.v1.0.446	C08	high confidence
BnaZSNRT2.4C-1	BnaC09G0443000ZS	OR	Bol035661.v1.0.446	C09	medium confidence
BnaZSNRT2.3C-2	BnaC09G0443100ZS	OR	Bol035663.v1.0.446	C09	medium confidence
BnaZSNRT2.1C-1	BnaC05G0059500ZS	SD	BnaA06G0047500ZS	A06	high confidence
BnaZSNRT2.1C-4	BnaC08G0532800ZS	SD	BnaA06G0047600ZS	A06	low confidence
BnaZSNRT2.1A-4	BnaA09G0667800ZS	SD	BnaA08G0300800ZS	A08	high confidence
BnaZSNRT2.5C-1	BnaC08G0220400ZS	SD	BnaA08G0276500ZS	A08	high confidence
BnaZSNRT2.1C-2	BnaC05G0059600ZS	SD	BnaA09G0667700ZS	A09	low confidence
BnaZSNRT2.2C-1	BnaC08G0532700ZS	SD	BnaA09G0667700ZS	A09	high confidence
BnaZSNRT2.6A-1	BnaA01G0234100ZS	SD	BnaC01G0301400ZS	C01	high confidence
BnaZSNRT2.6A-2	BnaA01G0234200ZS	SD	BnaC03G0602800ZS	C03	high confidence
BnaZSNRT2.6A-4	BnaA06G0186700ZS	SD	BnaC03G0602800ZS	C03	high confidence
BnaZSNRT2.1A-2	BnaA06G0047600ZS	SD	BnaC08G0532800ZS	C08	low confidence
BnaZSNRT2.3A-2	BnaA10G0160300ZS	SD	BnaC09G0443100ZS	C09	high confidence
BnaZSNRT2.6C-4	BnaC03G0603000ZS	SE	Brara.J01427.1.v1.3	A10	low confidence
BnaZSNRT2.6C-6	BnaC03G0603600ZS	SE	Brara.B01012.1.v1.3	A02	low confidence
BnaZSNRT2.8C-1	BnaC08G0033200ZS	SE	Brara.H02889.1.v1.3	A08	high confidence
BnaZSNRT2.6C-2	BnaC01G0301600ZS	Loss Collinearity		C01
BnaZSNRT2.6C-5	BnaC03G0603300ZS	Loss Collinearity		C03
SD: segmental duplication event; SE: segmental exchange event; HE: homologous exchange event; OR: inherited from ancestors B. rapa or B. oleracea.
