# Supplementary material for: Genome-Wide Characterization of High-Affinity Nitrate Transporter 2 (NRT2) Gene Family in Brassica napus
Source: Int J Mol Sci. 2022 Apr 29;23(9):4965. doi: 10.3390/ijms23094965 (PMC9104966; doi:10.3390/ijms23094965)
Supplement: Supplementary file 1 [file ijms-23-04965-s001.zip › ijms-1670908-supplementary/Supplementary Materials/Table S5.xlsx]

## Sheet: Table S5
Table S5. Pearson correlation coefficient of 8 sister pairs of BnaZSNRT2s in B. napus
No.	Homologs with collinear relationships (sister pairs)	DNA		CDS		Protein		Pearson correlation coefficient of the expression
		Identity	Similarity	Identity	Similarity	Identity	Similarity
1	BnaZSNRT2.1A-1/BnaZSNRT2.1C-1	0.775	0.777	0.818	0.835	0.841	0.868	0.998366
2	BnaZSNRT2.1C-2/BnaZSNRT2.1C-4	0.736	0.78	0.908	0.908	0.962	0.981	0.953116
3	BnaZSNRT2.1A-3/BnaZSNRT2.1A-4	0.76	0.76	0.891	0.891	0.945	0.972	0.778162
4	BnaZSNRT2.5A-1/BnaZSNRT2.5C-1	0.95	0.954	0.971	0.971	0.988	0.996	0.925879
5	BnaZSNRT2.6C-3/BnaZSNRT2.6A-2	0.908	0.912	0.924	0.924	0.95	0.987	0.581426
6	BnaZSNRT2.6C-3/BnaZSNRT2.6A-4	0.981	0.981	0.981	0.981	0.97	0.983	0.807119
7	BnaZSNRT2.1C-4/BnaZSNRT2.1A-2	0.827	0.833	0.901	0.901	0.96	0.975	0.998459
8	BnaZSNRT2.7A-1/BnaZSNRT2.7C-1	0.922	0.925	0.925	0.926	0.924	0.94	0.901964
Average		0.857375	0.86525	0.914875	0.917125	0.9425	0.96275
