# Supplementary material for: Genome-Wide Characterization of High-Affinity Nitrate Transporter 2 (NRT2) Gene Family in Brassica napus
Source: Int J Mol Sci. 2022 Apr 29;23(9):4965. doi: 10.3390/ijms23094965 (PMC9104966; doi:10.3390/ijms23094965)
Supplement: Supplementary file 1 [file ijms-23-04965-s001.zip › ijms-1670908-supplementary/Supplementary Materials/Table S6.xlsx]

## Sheet: Table S6
Table S6. Transcription factor (TF) binding sites in the promoter regions of BnaZSNRT2s
Transcription factor (TF) gene		BnaZSNRT2s
Gene ID	TF family	Gene ID	Gene name
BnaA02g03590D	AP2	BnaA08G0300800ZS	BnaZSNRT2.1A-3
BnaA02g03590D	AP2	BnaC02G0063100ZS	BnaZSNRT2.7C-1
BnaA02g03590D	AP2	BnaC08G0033200ZS	BnaZSNRT2.8C-1
BnaA02g03590D	AP2	BnaC08G0033200ZS	BnaZSNRT2.8C-1
BnaA02g03590D	AP2	BnaC08G0033300ZS	BnaZSNRT2.1C-3
BnaA02g03590D	AP2	BnaC08G0033300ZS	BnaZSNRT2.1C-3
BnaA02g03590D	AP2	BnaC08G0532700ZS	BnaZSNRT2.2C-1
BnaA02g03590D	AP2	BnaC08G0532700ZS	BnaZSNRT2.2C-1
BnaA02g03590D	AP2	BnaC08G0532700ZS	BnaZSNRT2.2C-1
BnaA02g03590D	AP2	BnaC08G0532700ZS	BnaZSNRT2.2C-1
BnaA02g03590D	AP2	BnaC08G0532700ZS	BnaZSNRT2.2C-1
BnaA02g03590D	AP2	BnaC08G0532700ZS	BnaZSNRT2.2C-1
BnaA02g03590D	AP2	BnaC08G0532700ZS	BnaZSNRT2.2C-1
BnaA02g03590D	AP2	BnaC08G0532800ZS	BnaZSNRT2.1C-4
BnaA02g03590D	AP2	BnaC08G0532800ZS	BnaZSNRT2.1C-4
BnaA02g03590D	AP2	BnaC08G0532800ZS	BnaZSNRT2.1C-4
BnaA02g03590D	AP2	BnaC08G0532800ZS	BnaZSNRT2.1C-4
BnaA08g02650D	B3	BnaA08G0300800ZS	BnaZSNRT2.1A-3
BnaA08g02650D	B3	BnaC01G0301400ZS	BnaZSNRT2.6C-1
BnaA08g02650D	B3	BnaC08G0220400ZS	BnaZSNRT2.5C-1
BnaA08g02650D	B3	BnaC08G0532700ZS	BnaZSNRT2.2C-1
BnaA08g02650D	B3	BnaC08G0532700ZS	BnaZSNRT2.2C-1
BnaA08g02650D	B3	BnaC08G0532700ZS	BnaZSNRT2.2C-1
BnaA08g02650D	B3	BnaC08G0532700ZS	BnaZSNRT2.2C-1
BnaA08g02650D	B3	BnaC08G0532700ZS	BnaZSNRT2.2C-1
BnaA08g02650D	B3	BnaC08G0532700ZS	BnaZSNRT2.2C-1
BnaA08g02650D	B3	BnaC08G0532700ZS	BnaZSNRT2.2C-1
BnaA08g02650D	B3	BnaC08G0532700ZS	BnaZSNRT2.2C-1
BnaA08g02650D	B3	BnaC08G0532700ZS	BnaZSNRT2.2C-1
BnaA08g02650D	B3	BnaC08G0532800ZS	BnaZSNRT2.1C-4
BnaA08g02650D	B3	BnaC08G0532800ZS	BnaZSNRT2.1C-4
BnaA08g02650D	B3	BnaC08G0532800ZS	BnaZSNRT2.1C-4
BnaA08g02650D	B3	BnaC08G0532800ZS	BnaZSNRT2.1C-4
BnaA08g02650D	B3	BnaC08G0532800ZS	BnaZSNRT2.1C-4
BnaA08g02650D	B3	BnaC08G0532800ZS	BnaZSNRT2.1C-4
BnaA08g02650D	B3	BnaC08G0532800ZS	BnaZSNRT2.1C-4
BnaA08g02650D	B3	BnaC08G0532800ZS	BnaZSNRT2.1C-4
BnaA08g02650D	B3	BnaA02G0096600ZS	BnaZSNRT2.3A-1
BnaA08g02650D	B3	BnaA06G0047600ZS	BnaZSNRT2.1A-2
BnaC05g07950D	bHLH	BnaC08G0532800ZS	BnaZSNRT2.1C-4
BnaC07g08370D	bHLH	BnaC08G0532800ZS	BnaZSNRT2.1C-4
BnaC08g42390D	bHLH	BnaC08G0532800ZS	BnaZSNRT2.1C-4
BnaA09g53560D	bHLH	BnaA02G0096600ZS	BnaZSNRT2.3A-1
BnaA05g01520D	bZIP	BnaC05G0059500ZS	BnaZSNRT2.1C-1
BnaA05g08020D	bZIP	BnaC05G0059500ZS	BnaZSNRT2.1C-1
BnaA06g39730D	bZIP	BnaC05G0059500ZS	BnaZSNRT2.1C-1
BnaA06g39730D	bZIP	BnaC05G0059500ZS	BnaZSNRT2.1C-1
BnaA07g01890D	bZIP	BnaC05G0059500ZS	BnaZSNRT2.1C-1
BnaA07g01890D	bZIP	BnaC05G0059500ZS	BnaZSNRT2.1C-1
BnaA08g11080D	bZIP	BnaC05G0059500ZS	BnaZSNRT2.1C-1
BnaA08g11080D	bZIP	BnaC05G0059500ZS	BnaZSNRT2.1C-1
BnaA09g19470D	bZIP	BnaC05G0059500ZS	BnaZSNRT2.1C-1
BnaA09g19470D	bZIP	BnaC05G0059500ZS	BnaZSNRT2.1C-1
BnaA09g39870D	bZIP	BnaC05G0059500ZS	BnaZSNRT2.1C-1
BnaA09g39870D	bZIP	BnaC05G0059500ZS	BnaZSNRT2.1C-1
BnaA10g13430D	bZIP	BnaC05G0059500ZS	BnaZSNRT2.1C-1
BnaA10g13430D	bZIP	BnaC05G0059500ZS	BnaZSNRT2.1C-1
BnaA10g21200D	bZIP	BnaC05G0059500ZS	BnaZSNRT2.1C-1
BnaC02g06270D	bZIP	BnaC05G0059500ZS	BnaZSNRT2.1C-1
BnaC02g06270D	bZIP	BnaC05G0059500ZS	BnaZSNRT2.1C-1
BnaC03g65930D	bZIP	BnaC05G0059500ZS	BnaZSNRT2.1C-1
BnaC03g65930D	bZIP	BnaC05G0059500ZS	BnaZSNRT2.1C-1
BnaC05g24270D	bZIP	BnaC05G0059500ZS	BnaZSNRT2.1C-1
BnaC06g22430D	bZIP	BnaC05G0059500ZS	BnaZSNRT2.1C-1
BnaC06g22430D	bZIP	BnaC05G0059500ZS	BnaZSNRT2.1C-1
BnaC09g22200D	bZIP	BnaC05G0059500ZS	BnaZSNRT2.1C-1
BnaC09g22200D	bZIP	BnaC05G0059500ZS	BnaZSNRT2.1C-1
BnaA05g08020D	bZIP	BnaC08G0532800ZS	BnaZSNRT2.1C-4
BnaC06g00420D	bZIP	BnaC08G0532800ZS	BnaZSNRT2.1C-4
BnaA06g39730D	bZIP	BnaA06G0047500ZS	BnaZSNRT2.1A-1
BnaA07g01890D	bZIP	BnaA06G0047500ZS	BnaZSNRT2.1A-1
BnaA08g11080D	bZIP	BnaA06G0047500ZS	BnaZSNRT2.1A-1
BnaA09g19470D	bZIP	BnaA06G0047500ZS	BnaZSNRT2.1A-1
BnaA09g39870D	bZIP	BnaA06G0047500ZS	BnaZSNRT2.1A-1
BnaA10g13430D	bZIP	BnaA06G0047500ZS	BnaZSNRT2.1A-1
BnaC02g06270D	bZIP	BnaA06G0047500ZS	BnaZSNRT2.1A-1
BnaC03g65930D	bZIP	BnaA06G0047500ZS	BnaZSNRT2.1A-1
BnaC06g22430D	bZIP	BnaA06G0047500ZS	BnaZSNRT2.1A-1
BnaC09g22200D	bZIP	BnaA06G0047500ZS	BnaZSNRT2.1A-1
BnaCnng09530D	C2H2	BnaC08G0220400ZS	BnaZSNRT2.5C-1
BnaA01g37250D	C2H2	BnaC09G0443000ZS	BnaZSNRT2.4C-1
BnaA02g26190D	C2H2	BnaC09G0443000ZS	BnaZSNRT2.4C-1
BnaA09g18800D	C2H2	BnaC09G0443000ZS	BnaZSNRT2.4C-1
BnaA09g50820D	C2H2	BnaC09G0443000ZS	BnaZSNRT2.4C-1
BnaA09g52630D	C2H2	BnaC09G0443000ZS	BnaZSNRT2.4C-1
BnaC02g03330D	C2H2	BnaC09G0443000ZS	BnaZSNRT2.4C-1
BnaC07g21470D	C2H2	BnaC09G0443000ZS	BnaZSNRT2.4C-1
BnaC08g39480D	C2H2	BnaC09G0443000ZS	BnaZSNRT2.4C-1
BnaC09g36070D	C2H2	BnaC09G0443100ZS	BnaZSNRT2.3C-2
BnaA06g22640D	C3H	BnaA01G0234100ZS	BnaZSNRT2.6A-1
BnaC03g37400D	C3H	BnaA01G0234100ZS	BnaZSNRT2.6A-1
BnaA06g22640D	C3H	BnaC01G0301400ZS	BnaZSNRT2.6C-1
BnaA03g39760D	Dof	BnaA01G0234100ZS	BnaZSNRT2.6A-1
BnaA08g01830D	Dof	BnaA01G0234100ZS	BnaZSNRT2.6A-1
BnaA08g18130D	Dof	BnaA01G0234100ZS	BnaZSNRT2.6A-1
BnaC04g45310D	Dof	BnaA01G0234100ZS	BnaZSNRT2.6A-1
BnaCnng15140D	Dof	BnaA01G0234100ZS	BnaZSNRT2.6A-1
BnaA04g16710D	Dof	BnaA08G0300800ZS	BnaZSNRT2.1A-3
BnaA07g12230D	Dof	BnaA08G0300800ZS	BnaZSNRT2.1A-3
BnaC01g01040D	Dof	BnaA08G0300800ZS	BnaZSNRT2.1A-3
BnaA07g24230D	Dof	BnaA09G0667700ZS	BnaZSNRT2.2A-1
BnaA09g34950D	Dof	BnaA09G0667700ZS	BnaZSNRT2.2A-1
BnaA04g16710D	Dof	BnaA09G0667800ZS	BnaZSNRT2.1A-4
BnaA09g34950D	Dof	BnaA09G0667800ZS	BnaZSNRT2.1A-4
BnaAnng00370D	Dof	BnaA09G0667800ZS	BnaZSNRT2.1A-4
BnaC01g42310D	Dof	BnaA09G0667800ZS	BnaZSNRT2.1A-4
BnaA03g39760D	Dof	BnaC01G0301400ZS	BnaZSNRT2.6C-1
BnaA08g01830D	Dof	BnaC01G0301400ZS	BnaZSNRT2.6C-1
BnaA08g18130D	Dof	BnaC01G0301400ZS	BnaZSNRT2.6C-1
BnaC04g45310D	Dof	BnaC01G0301400ZS	BnaZSNRT2.6C-1
BnaCnng15140D	Dof	BnaC01G0301400ZS	BnaZSNRT2.6C-1
BnaA07g24230D	Dof	BnaC02G0063100ZS	BnaZSNRT2.7C-1
BnaA08g01830D	Dof	BnaC02G0063100ZS	BnaZSNRT2.7C-1
BnaA09g34950D	Dof	BnaC02G0063100ZS	BnaZSNRT2.7C-1
BnaAnng00370D	Dof	BnaC02G0063100ZS	BnaZSNRT2.7C-1
BnaAnng00370D	Dof	BnaC02G0063100ZS	BnaZSNRT2.7C-1
BnaA08g18130D	Dof	BnaA01G0234200ZS	BnaZSNRT2.6A-2
BnaA07g12230D	Dof	BnaC08G0033200ZS	BnaZSNRT2.8C-1
BnaC01g01040D	Dof	BnaC08G0033200ZS	BnaZSNRT2.8C-1
BnaA07g12230D	Dof	BnaC08G0033300ZS	BnaZSNRT2.1C-3
BnaC01g01040D	Dof	BnaC08G0033300ZS	BnaZSNRT2.1C-3
BnaA07g12230D	Dof	BnaC08G0220400ZS	BnaZSNRT2.5C-1
BnaA07g24230D	Dof	BnaC08G0220400ZS	BnaZSNRT2.5C-1
BnaA08g18130D	Dof	BnaC08G0220400ZS	BnaZSNRT2.5C-1
BnaC09g05850D	Dof	BnaC08G0220400ZS	BnaZSNRT2.5C-1
BnaC09g12040D	Dof	BnaC08G0220400ZS	BnaZSNRT2.5C-1
BnaA07g24230D	Dof	BnaC08G0532700ZS	BnaZSNRT2.2C-1
BnaA09g34950D	Dof	BnaC08G0532700ZS	BnaZSNRT2.2C-1
BnaA07g24230D	Dof	BnaC08G0532800ZS	BnaZSNRT2.1C-4
BnaA09g34950D	Dof	BnaC08G0532800ZS	BnaZSNRT2.1C-4
BnaA09g34950D	Dof	BnaC08G0532800ZS	BnaZSNRT2.1C-4
BnaA09g34950D	Dof	BnaC08G0532800ZS	BnaZSNRT2.1C-4
BnaC01g01040D	Dof	BnaC08G0532800ZS	BnaZSNRT2.1C-4
BnaC01g01040D	Dof	BnaC08G0532800ZS	BnaZSNRT2.1C-4
BnaC01g01040D	Dof	BnaC08G0532800ZS	BnaZSNRT2.1C-4
BnaC01g01040D	Dof	BnaC08G0532800ZS	BnaZSNRT2.1C-4
BnaC01g01040D	Dof	BnaC08G0532800ZS	BnaZSNRT2.1C-4
BnaA07g12230D	Dof	BnaA08G0276500ZS	BnaZSNRT2.5A-1
BnaA07g24230D	Dof	BnaA08G0276500ZS	BnaZSNRT2.5A-1
BnaA08g18130D	Dof	BnaA08G0276500ZS	BnaZSNRT2.5A-1
BnaC09g05850D	Dof	BnaA08G0276500ZS	BnaZSNRT2.5A-1
BnaC09g12040D	Dof	BnaA08G0276500ZS	BnaZSNRT2.5A-1
BnaA02g32120D	ERF	BnaC01G0301400ZS	BnaZSNRT2.6C-1
BnaA07g10270D	ERF	BnaC01G0301400ZS	BnaZSNRT2.6C-1
BnaAnng09570D	ERF	BnaC01G0301400ZS	BnaZSNRT2.6C-1
BnaC09g39350D	ERF	BnaC01G0301400ZS	BnaZSNRT2.6C-1
BnaA02g22560D	ERF	BnaC03G0603300ZS	BnaZSNRT2.6C-5
BnaA03g04570D	ERF	BnaC03G0603300ZS	BnaZSNRT2.6C-5
BnaA06g27670D	ERF	BnaC03G0603300ZS	BnaZSNRT2.6C-5
BnaC02g30930D	ERF	BnaC03G0603300ZS	BnaZSNRT2.6C-5
BnaC07g29370D	ERF	BnaC03G0603300ZS	BnaZSNRT2.6C-5
BnaA05g37380D	G2-like	BnaC02G0116100ZS	BnaZSNRT2.3C-1
BnaA06g27920D	GATA	BnaC02G0116100ZS	BnaZSNRT2.3C-1
BnaA06g27920D	GATA	BnaC02G0116100ZS	BnaZSNRT2.3C-1
BnaA06g27920D	GATA	BnaC02G0116100ZS	BnaZSNRT2.3C-1
BnaA07g18730D	GATA	BnaC02G0116100ZS	BnaZSNRT2.3C-1
BnaA07g18730D	GATA	BnaC02G0116100ZS	BnaZSNRT2.3C-1
BnaA07g18730D	GATA	BnaC02G0116100ZS	BnaZSNRT2.3C-1
BnaA09g52870D	GATA	BnaC02G0116100ZS	BnaZSNRT2.3C-1
BnaA09g52870D	GATA	BnaC02G0116100ZS	BnaZSNRT2.3C-1
BnaC03g76690D	GATA	BnaC02G0116100ZS	BnaZSNRT2.3C-1
BnaC03g76690D	GATA	BnaC02G0116100ZS	BnaZSNRT2.3C-1
BnaC07g43990D	GATA	BnaA01G0234200ZS	BnaZSNRT2.6A-2
BnaA01g35150D	GATA	BnaC08G0033200ZS	BnaZSNRT2.8C-1
BnaC07g20900D	GRAS	BnaC09G0443000ZS	BnaZSNRT2.4C-1
BnaA02g12180D	LBD	BnaC03G0603300ZS	BnaZSNRT2.6C-5
BnaAnng31240D	LBD	BnaC03G0603300ZS	BnaZSNRT2.6C-5
BnaCnng14500D	LBD	BnaC03G0603300ZS	BnaZSNRT2.6C-5
BnaCnng60770D	LBD	BnaC03G0603300ZS	BnaZSNRT2.6C-5
BnaA03g08030D	MIKC_MADS	BnaC01G0301600ZS	BnaZSNRT2.6C-2
BnaCnng36180D	MIKC_MADS	BnaC01G0301600ZS	BnaZSNRT2.6C-2
BnaA03g08030D	MIKC_MADS	BnaA01G0234200ZS	BnaZSNRT2.6A-2
BnaCnng36180D	MIKC_MADS	BnaA01G0234200ZS	BnaZSNRT2.6A-2
BnaA03g56880D	MIKC_MADS	BnaC08G0532700ZS	BnaZSNRT2.2C-1
BnaA03g56880D	MIKC_MADS	BnaC08G0532700ZS	BnaZSNRT2.2C-1
BnaA03g56880D	MIKC_MADS	BnaC08G0532700ZS	BnaZSNRT2.2C-1
BnaA03g56880D	MIKC_MADS	BnaC08G0532700ZS	BnaZSNRT2.2C-1
BnaA03g56880D	MIKC_MADS	BnaC08G0532700ZS	BnaZSNRT2.2C-1
BnaA03g56880D	MIKC_MADS	BnaC08G0532800ZS	BnaZSNRT2.1C-4
BnaA03g56880D	MIKC_MADS	BnaC08G0532800ZS	BnaZSNRT2.1C-4
BnaA03g56880D	MIKC_MADS	BnaC08G0532800ZS	BnaZSNRT2.1C-4
BnaAnng27960D	MYB	BnaA01G0234100ZS	BnaZSNRT2.6A-1
BnaC09g02180D	MYB	BnaA10G0160100ZS	BnaZSNRT2.4A-1
BnaA03g02860D	MYB	BnaA10G0160300ZS	BnaZSNRT2.3A-2
BnaA06g21780D	MYB	BnaA10G0160300ZS	BnaZSNRT2.3A-2
BnaC01g38230D	MYB	BnaA10G0160300ZS	BnaZSNRT2.3A-2
BnaC05g40480D	MYB	BnaA10G0160300ZS	BnaZSNRT2.3A-2
BnaA01g32800D	MYB	BnaC03G0602800ZS	BnaZSNRT2.6C-3
BnaA03g02860D	MYB	BnaC03G0602800ZS	BnaZSNRT2.6C-3
BnaC01g38230D	MYB	BnaC03G0602800ZS	BnaZSNRT2.6C-3
BnaC05g22860D	MYB	BnaC03G0602800ZS	BnaZSNRT2.6C-3
BnaC05g40480D	MYB	BnaC03G0602800ZS	BnaZSNRT2.6C-3
BnaA10g24770D	MYB	BnaC03G0603000ZS	BnaZSNRT2.6C-4
BnaC09g02180D	MYB	BnaC09G0443000ZS	BnaZSNRT2.4C-1
BnaA03g02860D	MYB	BnaC09G0443100ZS	BnaZSNRT2.3C-2
BnaA06g21780D	MYB	BnaC09G0443100ZS	BnaZSNRT2.3C-2
BnaC01g38230D	MYB	BnaC09G0443100ZS	BnaZSNRT2.3C-2
BnaC05g40480D	MYB	BnaC09G0443100ZS	BnaZSNRT2.3C-2
BnaA07g11930D	MYB	BnaA06G0047600ZS	BnaZSNRT2.1A-2
BnaAnng27960D	MYB	BnaA06G0047600ZS	BnaZSNRT2.1A-2
BnaAnng27960D	MYB	BnaA06G0047600ZS	BnaZSNRT2.1A-2
BnaA01g32800D	MYB	BnaA06G0186700ZS	BnaZSNRT2.6A-4
BnaA03g02860D	MYB	BnaA06G0186700ZS	BnaZSNRT2.6A-4
BnaA03g02860D	MYB	BnaA06G0186700ZS	BnaZSNRT2.6A-4
BnaA10g10250D	MYB	BnaA06G0186700ZS	BnaZSNRT2.6A-4
BnaAnng13560D	MYB	BnaA06G0186700ZS	BnaZSNRT2.6A-4
BnaC01g38230D	MYB	BnaA06G0186700ZS	BnaZSNRT2.6A-4
BnaC05g22860D	MYB	BnaA06G0186700ZS	BnaZSNRT2.6A-4
BnaC05g40480D	MYB	BnaA06G0186700ZS	BnaZSNRT2.6A-4
BnaC07g47650D	MYB	BnaA06G0186700ZS	BnaZSNRT2.6A-4
BnaA06g12480D	MYB_related	BnaC01G0301600ZS	BnaZSNRT2.6C-2
BnaA06g24950D	MYB_related	BnaC09G0443000ZS	BnaZSNRT2.4C-1
BnaA06g24950D	MYB_related	BnaC09G0443000ZS	BnaZSNRT2.4C-1
BnaA06g24950D	MYB_related	BnaC09G0443000ZS	BnaZSNRT2.4C-1
BnaA06g24950D	MYB_related	BnaC09G0443000ZS	BnaZSNRT2.4C-1
BnaA06g24950D	MYB_related	BnaC09G0443000ZS	BnaZSNRT2.4C-1
BnaA06g24950D	MYB_related	BnaC09G0443000ZS	BnaZSNRT2.4C-1
BnaA06g24950D	MYB_related	BnaC09G0443000ZS	BnaZSNRT2.4C-1
BnaA06g24950D	MYB_related	BnaC09G0443000ZS	BnaZSNRT2.4C-1
BnaC06g33880D	MYB_related	BnaC09G0443000ZS	BnaZSNRT2.4C-1
BnaC06g33880D	MYB_related	BnaC09G0443000ZS	BnaZSNRT2.4C-1
BnaC06g33880D	MYB_related	BnaC09G0443000ZS	BnaZSNRT2.4C-1
BnaC06g33880D	MYB_related	BnaC09G0443000ZS	BnaZSNRT2.4C-1
BnaC06g33880D	MYB_related	BnaC09G0443000ZS	BnaZSNRT2.4C-1
BnaC06g33880D	MYB_related	BnaC09G0443000ZS	BnaZSNRT2.4C-1
BnaC06g33880D	MYB_related	BnaC09G0443000ZS	BnaZSNRT2.4C-1
BnaC06g33880D	MYB_related	BnaC09G0443000ZS	BnaZSNRT2.4C-1
BnaA02g20430D	NAC	BnaA10G0160100ZS	BnaZSNRT2.4A-1
BnaA09g19070D	NAC	BnaC03G0603000ZS	BnaZSNRT2.6C-4
BnaA05g28370D	NAC	BnaC03G0603600ZS	BnaZSNRT2.6C-6
BnaA07g13130D	NAC	BnaC03G0603600ZS	BnaZSNRT2.6C-6
BnaA07g17790D	NAC	BnaC03G0603600ZS	BnaZSNRT2.6C-6
BnaAnng39480D	NAC	BnaC03G0603600ZS	BnaZSNRT2.6C-6
BnaC02g01470D	NAC	BnaC03G0603600ZS	BnaZSNRT2.6C-6
BnaC03g28970D	NAC	BnaC03G0603600ZS	BnaZSNRT2.6C-6
BnaC08g07470D	NAC	BnaC03G0603600ZS	BnaZSNRT2.6C-6
BnaC08g07470D	NAC	BnaC03G0603600ZS	BnaZSNRT2.6C-6
BnaA02g20430D	NAC	BnaC09G0443000ZS	BnaZSNRT2.4C-1
BnaA06g23210D	NAC	BnaA06G0186600ZS	BnaZSNRT2.6A-3
BnaA10g00920D	NAC	BnaA06G0186600ZS	BnaZSNRT2.6A-3
BnaA05g14670D	SBP	BnaA10G0160300ZS	BnaZSNRT2.3A-2
BnaCnng09040D	SBP	BnaC03G0603300ZS	BnaZSNRT2.6C-5
BnaC06g16200D	SBP	BnaA02G0096600ZS	BnaZSNRT2.3A-1
BnaCnng09040D	SBP	BnaA06G0186600ZS	BnaZSNRT2.6A-3
BnaC05g16270D	SBP	BnaA08G0276500ZS	BnaZSNRT2.5A-1
BnaC06g16200D	SBP	BnaA08G0276500ZS	BnaZSNRT2.5A-1
BnaA06g13970D	SRS	BnaC09G0443000ZS	BnaZSNRT2.4C-1
BnaA06g13970D	SRS	BnaC09G0443000ZS	BnaZSNRT2.4C-1
BnaA06g13970D	SRS	BnaC09G0443000ZS	BnaZSNRT2.4C-1
BnaA06g13970D	SRS	BnaC09G0443000ZS	BnaZSNRT2.4C-1
BnaA06g13970D	SRS	BnaC09G0443000ZS	BnaZSNRT2.4C-1
BnaA06g13970D	SRS	BnaC09G0443000ZS	BnaZSNRT2.4C-1
BnaA06g13970D	SRS	BnaC09G0443000ZS	BnaZSNRT2.4C-1
BnaA06g13970D	SRS	BnaC09G0443000ZS	BnaZSNRT2.4C-1
BnaA06g13970D	SRS	BnaC09G0443000ZS	BnaZSNRT2.4C-1
BnaA06g13970D	SRS	BnaC09G0443000ZS	BnaZSNRT2.4C-1
BnaA06g13970D	SRS	BnaC09G0443000ZS	BnaZSNRT2.4C-1
BnaA06g13970D	SRS	BnaC09G0443000ZS	BnaZSNRT2.4C-1
BnaA06g13970D	SRS	BnaC09G0443000ZS	BnaZSNRT2.4C-1
BnaA06g13970D	SRS	BnaC09G0443000ZS	BnaZSNRT2.4C-1
BnaA06g13970D	SRS	BnaC09G0443000ZS	BnaZSNRT2.4C-1
BnaA02g11190D	TCP	BnaC03G0603000ZS	BnaZSNRT2.6C-4
BnaA02g15710D	TCP	BnaC03G0603000ZS	BnaZSNRT2.6C-4
BnaA03g02330D	TCP	BnaC03G0603000ZS	BnaZSNRT2.6C-4
BnaA03g27750D	TCP	BnaC03G0603000ZS	BnaZSNRT2.6C-4
BnaA05g05020D	TCP	BnaC03G0603000ZS	BnaZSNRT2.6C-4
BnaA06g26010D	TCP	BnaC03G0603000ZS	BnaZSNRT2.6C-4
BnaA07g26270D	TCP	BnaC03G0603000ZS	BnaZSNRT2.6C-4
BnaC02g17320D	TCP	BnaC03G0603000ZS	BnaZSNRT2.6C-4
BnaC03g32790D	TCP	BnaC03G0603000ZS	BnaZSNRT2.6C-4
BnaC03g57070D	TCP	BnaC03G0603000ZS	BnaZSNRT2.6C-4
BnaC04g04400D	TCP	BnaC03G0603000ZS	BnaZSNRT2.6C-4
BnaC06g27940D	TCP	BnaC03G0603000ZS	BnaZSNRT2.6C-4
BnaC09g47560D	TCP	BnaC03G0603000ZS	BnaZSNRT2.6C-4
BnaCnng59700D	TCP	BnaC03G0603000ZS	BnaZSNRT2.6C-4
BnaA02g11190D	TCP	BnaC08G0532800ZS	BnaZSNRT2.1C-4
BnaA05g05020D	TCP	BnaC08G0532800ZS	BnaZSNRT2.1C-4
BnaA03g25430D	WRKY	BnaA09G0667800ZS	BnaZSNRT2.1A-4
BnaA08g14350D	WRKY	BnaA09G0667800ZS	BnaZSNRT2.1A-4
BnaAnng01980D	WRKY	BnaA09G0667800ZS	BnaZSNRT2.1A-4
BnaC05g23680D	WRKY	BnaA09G0667800ZS	BnaZSNRT2.1A-4
BnaCnng01360D	WRKY	BnaA09G0667800ZS	BnaZSNRT2.1A-4
BnaCnng11190D	WRKY	BnaA09G0667800ZS	BnaZSNRT2.1A-4
BnaA02g10650D	WRKY	BnaA01G0234200ZS	BnaZSNRT2.6A-2
BnaC02g27650D	WRKY	BnaA01G0234200ZS	BnaZSNRT2.6A-2
BnaA03g25430D	WRKY	BnaC08G0532800ZS	BnaZSNRT2.1C-4
BnaA08g14350D	WRKY	BnaC08G0532800ZS	BnaZSNRT2.1C-4
BnaAnng01980D	WRKY	BnaC08G0532800ZS	BnaZSNRT2.1C-4
BnaC05g23680D	WRKY	BnaC08G0532800ZS	BnaZSNRT2.1C-4
BnaCnng01360D	WRKY	BnaC08G0532800ZS	BnaZSNRT2.1C-4
BnaCnng11190D	WRKY	BnaC08G0532800ZS	BnaZSNRT2.1C-4
BnaAnng04880D	ZF-HD	BnaC09G0443100ZS	BnaZSNRT2.3C-2
