# Supplementary material for: Genome-Wide Characterization of High-Affinity Nitrate Transporter 2 (NRT2) Gene Family in Brassica napus
Source: Int J Mol Sci. 2022 Apr 29;23(9):4965. doi: 10.3390/ijms23094965 (PMC9104966; doi:10.3390/ijms23094965)
Supplement: Supplementary file 1 [file ijms-23-04965-s001.zip › ijms-1670908-supplementary/Supplementary Materials/Table S7.xlsx]

## Sheet: Table S7
Table S7. Cis-element in the promoter rigions of BnaZSNRT2s
Classification	Cis-element name	Cis-elements functiom	The number of cis-elements	Group II		Group III		Group I
				BnaZSNRT2.5A-1	BnaZSNRT2.5C-1	BnaZSNRT2.7A-1	BnaZSNRT2.7C-1	BnaZSNRT2.6A-1	BnaZSNRT2.6A-2	BnaZSNRT2.3A-1	BnaZSNRT2.1A-1	BnaZSNRT2.1A-2	BnaZSNRT2.6A-3	BnaZSNRT2.6A-4	BnaZSNRT2.1A-3	BnaZSNRT2.2A-1	BnaZSNRT2.1A-4	BnaZSNRT2.4A-1	BnaZSNRT2.3A-2	BnaZSNRT2.6C-1	BnaZSNRT2.6C-2	BnaZSNRT2.3C-1	BnaZSNRT2.6C-3	BnaZSNRT2.6C-4	BnaZSNRT2.6C-5	BnaZSNRT2.6C-6	BnaZSNRT2.1C-1	BnaZSNRT2.1C-2	BnaZSNRT2.8C-1	BnaZSNRT2.1C-3	BnaZSNRT2.2C-1	BnaZSNRT2.1C-4	BnaZSNRT2.4C-1	BnaZSNRT2.3C-2
Light responsive element	ACE	cis-acting element involved in light responsiveness	8	N/A	N/A	N/A	N/A	N/A	N/A	1	N/A	N/A	N/A	N/A	2	N/A	N/A	1	N/A	N/A	N/A	1	N/A	N/A	N/A	N/A	N/A	1	N/A	N/A	N/A	N/A	1	N/A
Light responsive element	AE-box	part of a module for light response	13	2	1	N/A	N/A	1	N/A	1	1	N/A	N/A	N/A	N/A	N/A	N/A	1	N/A	N/A	2	1	1	N/A	N/A	1	N/A	N/A	N/A	N/A	1	N/A	N/A	N/A
Light responsive element	AT1-motif	part of a light responsive module	4	N/A	N/A	N/A	N/A	N/A	N/A	N/A	N/A	N/A	N/A	2	N/A	N/A	N/A	N/A	N/A	N/A	N/A	N/A	N/A	N/A	1	1	N/A	N/A	N/A	N/A	N/A	N/A	N/A	N/A
Light responsive element	ATC-motif	part of a conserved DNA module involved in light responsiveness	1	N/A	N/A	N/A	N/A	N/A	N/A	N/A	N/A	N/A	N/A	N/A	1	N/A	N/A	N/A	N/A	N/A	N/A	N/A	N/A	N/A	N/A	N/A	N/A	N/A	N/A	N/A	N/A	N/A	N/A	N/A
Light responsive element	ATCT-motif	part of a conserved DNA module involved in light responsiveness	6	N/A	N/A	1	1	N/A	1	N/A	N/A	N/A	N/A	N/A	N/A	N/A	N/A	N/A	N/A	N/A	1	N/A	N/A	N/A	N/A	N/A	N/A	N/A	N/A	N/A	N/A	N/A	2	N/A
Light responsive element	Box 4	part of a conserved DNA module involved in light responsiveness	56	N/A	2	4	2	1	4	2	1	N/A	1	4	N/A	2	2	1	N/A	5	2	7	1	2	4	5	N/A	N/A	1	1	1	N/A	1	N/A
Light responsive element	chs-CMA2a	part of a light responsive element	3	N/A	N/A	N/A	N/A	N/A	N/A	N/A	N/A	N/A	N/A	N/A	N/A	N/A	1	N/A	N/A	N/A	N/A	N/A	N/A	N/A	N/A	N/A	N/A	N/A	N/A	N/A	N/A	1	N/A	1
Light responsive element	GA-motif	part of a light responsive element	5	N/A	N/A	N/A	N/A	N/A	N/A	N/A	N/A	N/A	N/A	N/A	N/A	1	1	N/A	N/A	N/A	N/A	N/A	N/A	N/A	N/A	N/A	N/A	N/A	1	1	N/A	1	N/A	N/A
Light responsive element	Gap-box	part of a light responsive element	1	N/A	N/A	N/A	N/A	N/A	N/A	N/A	N/A	N/A	N/A	N/A	N/A	N/A	N/A	N/A	N/A	N/A	N/A	N/A	N/A	N/A	1	N/A	N/A	N/A	N/A	N/A	N/A	N/A	N/A	N/A
Light responsive element	GATA-motif	part of a light responsive element	16	N/A	N/A	N/A	N/A	N/A	N/A	1	N/A	N/A	N/A	N/A	1	N/A	N/A	2	2	2	N/A	1	2	1	N/A	N/A	N/A	N/A	1	1	N/A	N/A	1	1
Light responsive element	G-box	cis-acting regulatory element involved in light responsiveness	42	N/A	N/A	N/A	N/A	N/A	1	3	4	2	1	3	3	N/A	N/A	N/A	3	N/A	3	2	4	N/A	N/A	1	6	N/A	1	1	N/A	4	N/A	N/A
Light responsive element	G-Box	cis-acting regulatory element involved in light responsiveness	2	N/A	N/A	1	1	2	N/A	N/A	N/A	N/A	N/A	1	N/A	1	1	N/A	N/A	2	1	N/A	3	N/A	N/A	3	N/A	N/A	N/A	1	1	2	N/A	N/A
Light responsive element	GT1-motif	light responsive element	43	1	1	1	2	1	2	N/A	1	5	N/A	1	2	3	3	2	N/A	N/A	N/A	1	N/A	2	4	2	1	N/A	3	3	N/A	1	1	N/A
Light responsive element	GTGGC-motif	part of a light responsive element	1	N/A	N/A	N/A	N/A	N/A	N/A	N/A	N/A	N/A	N/A	N/A	N/A	N/A	N/A	N/A	N/A	N/A	1	N/A	N/A	N/A	N/A	N/A	N/A	N/A	N/A	N/A	N/A	N/A	N/A	N/A
Light responsive element	I-box	part of a light responsive element	8	N/A	1	N/A	N/A	1	N/A	N/A	N/A	N/A	N/A	N/A	N/A	N/A	1	N/A	2	N/A	N/A	N/A	N/A	N/A	N/A	N/A	1	N/A	N/A	N/A	1	1	N/A	N/A
Light responsive element	LAMP-element	part of a light responsive element	1	1	N/A	N/A	N/A	N/A	N/A	N/A	N/A	N/A	N/A	N/A	N/A	N/A	N/A	N/A	N/A	N/A	N/A	N/A	N/A	N/A	N/A	N/A	N/A	N/A	N/A	N/A	N/A	N/A	N/A	N/A
Light responsive element	Pc-CMA2c	part of a light responsive element	1	N/A	N/A	N/A	N/A	N/A	N/A	N/A	N/A	N/A	N/A	N/A	N/A	N/A	N/A	N/A	N/A	N/A	N/A	N/A	N/A	N/A	N/A	N/A	N/A	N/A	N/A	N/A	N/A	1	N/A	N/A
Light responsive element	Sp1	light responsive element	2	N/A	N/A	N/A	N/A	N/A	N/A	N/A	N/A	N/A	N/A	N/A	N/A	N/A	N/A	N/A	N/A	1	N/A	N/A	N/A	1	N/A	N/A	N/A	N/A	N/A	N/A	N/A	N/A	N/A	N/A
Light responsive element	TCCC-motif	part of a light responsive element	3	N/A	N/A	N/A	N/A	N/A	N/A	N/A	N/A	N/A	N/A	1	N/A	N/A	N/A	N/A	N/A	1	N/A	N/A	N/A	N/A	N/A	N/A	1	N/A	N/A	N/A	N/A	N/A	N/A	N/A
Light responsive element	TCT-motif	part of a light responsive element	16	N/A	N/A	2	1	N/A	N/A	2	1	2	N/A	N/A	N/A	N/A	N/A	1	N/A	N/A	N/A	1	N/A	N/A	N/A	N/A	N/A	2	N/A	N/A	1	1	1	1
Hormone response element	ABRE	cis-acting element involved in the abscisic acid responsiveness	61	N/A	N/A	2	2	2	1	5	3	1	N/A	3	4	2	1	1	1	2	4	3	6	N/A	N/A	5	4	N/A	1	2	1	4	1	N/A
Hormone response element	AuxRE	part of an auxin-responsive element	2	N/A	N/A	N/A	N/A	1	N/A	N/A	N/A	N/A	N/A	N/A	N/A	N/A	N/A	N/A	N/A	1	N/A	N/A	N/A	N/A	N/A	N/A	N/A	N/A	N/A	N/A	N/A	N/A	N/A	N/A
Hormone response element	AuxRR-core	cis-acting regulatory element involved in auxin responsiveness	1	N/A	N/A	N/A	N/A	N/A	N/A	N/A	N/A	N/A	N/A	N/A	N/A	N/A	N/A	N/A	N/A	N/A	N/A	N/A	N/A	1	N/A	N/A	N/A	N/A	N/A	N/A	N/A	N/A	N/A	N/A
Hormone response element	CGTCA-motif	cis-acting regulatory element involved in the MeJA-responsiveness	37	N/A	1	N/A	N/A	N/A	N/A	2	5	N/A	3	N/A	4	1	2	N/A	2	N/A	1	3	N/A	N/A	2	N/A	3	N/A	3	2	1	1	N/A	1
Hormone response element	ERE	ethylene-responsive element	39	4	4	1	1	N/A	2	1	N/A	2	N/A	2	1	3	2	N/A	2	N/A	1	4	1	N/A	N/A	5	N/A	N/A	1	1	N/A	N/A	N/A	1
Hormone response element	GARE-motif	gibberellin-responsive element	4	N/A	N/A	1	1	N/A	N/A	N/A	N/A	N/A	N/A	N/A	N/A	N/A	N/A	N/A	N/A	N/A	N/A	N/A	N/A	N/A	N/A	N/A	N/A	N/A	1	1	N/A	N/A	N/A	N/A
Hormone response element	TGA-element	auxin-responsive element	13	N/A	2	N/A	N/A	N/A	1	N/A	1	N/A	1	N/A	N/A	N/A	N/A	N/A	N/A	1	N/A	N/A	1	N/A	N/A	N/A	1	N/A	1	1	1	N/A	N/A	2
Hormone response element	P-box	gibberellin-responsive element	6	N/A	N/A	N/A	1	N/A	N/A	N/A	1	N/A	N/A	N/A	N/A	N/A	1	1	N/A	N/A	N/A	N/A	N/A	N/A	N/A	N/A	1	N/A	N/A	N/A	N/A	N/A	1	N/A
Hormone response element	TATC-box	cis-acting element involved in gibberellin-responsiveness	7	N/A	N/A	N/A	N/A	1	N/A	N/A	1	N/A	N/A	N/A	1	N/A	1	N/A	N/A	N/A	N/A	N/A	1	N/A	N/A	N/A	1	N/A	N/A	N/A	N/A	1	N/A	N/A
Hormone response element	TCA-element	cis-acting element involved in salicylic acid responsiveness	1	N/A	N/A	N/A	N/A	1	1	N/A	1	1	N/A	1	N/A	N/A	N/A	N/A	N/A	N/A	2	N/A	1	N/A	N/A	N/A	N/A	N/A	1	1	N/A	N/A	N/A	N/A
Hormone response element	TGA-box	part of an auxin-responsive element	1	N/A	N/A	N/A	N/A	N/A	N/A	N/A	1	N/A	N/A	N/A	N/A	N/A	N/A	N/A	N/A	N/A	N/A	N/A	N/A	N/A	N/A	N/A	N/A	N/A	N/A	N/A	N/A	N/A	N/A	N/A
Hormone response element	TGACG-motif	cis-acting regulatory element involved in the MeJA-responsiveness	41	N/A	1	N/A	N/A	N/A	N/A	2	5	N/A	3	N/A	4	1	2	N/A	2	N/A	1	3	N/A	4	2	N/A	3	N/A	3	2	1	1	N/A	1
Basic core element	TATA-box	core promoter element around -30 of transcription start	1474	33	22	54	38	45	23	9	37	3	38	66	41	93	42	52	67	52	21	77	32	24	38	82	38	53	41	18	7	49	48	6
Basic core element	AT-rich element	binding site of AT-rich DNA binding protein (ATBP-1)	3	1	1	N/A	N/A	N/A	N/A	N/A	N/A	N/A	N/A	N/A	N/A	N/A	N/A	N/A	N/A	N/A	N/A	N/A	N/A	N/A	N/A	N/A	N/A	N/A	N/A	N/A	N/A	N/A	N/A	1
Basic core element	CAAT-box	MYBHv1 binding site	787	27	25	21	21	31	29	22	27	23	28	2	38	3	24	28	34	19	32	24	2	23	29	19	28	31	21	17	29	26	18	23
Basic core element	AT-rich sequence	element for maximal elicitor-mediated activation (2copies)	2	N/A	N/A	N/A	N/A	N/A	N/A	1	N/A	N/A	N/A	N/A	N/A	N/A	N/A	N/A	N/A	N/A	N/A	1	N/A	N/A	N/A	N/A	N/A	N/A	N/A	N/A	N/A	N/A	N/A	N/A
Basic core element	A-box	cis-acting regulatory element	5	N/A	N/A	N/A	N/A	1	1		N/A	N/A	N/A	N/A	N/A	N/A	N/A	N/A	N/A	N/A	N/A	N/A	N/A	N/A	1	N/A	1	N/A	N/A	N/A	N/A	1	N/A	N/A
Basic core element	Box II -like sequence	cis-acting regulatory element	2	N/A	N/A	N/A	N/A	N/A	N/A	1	N/A	N/A	N/A	N/A	N/A	N/A	N/A	N/A	N/A	N/A	N/A	1	N/A	N/A	N/A	N/A	N/A	N/A	N/A	N/A	N/A	N/A	N/A	N/A
Protein binding site	MBSI	MYB binding site involved in flavonoid biosynthetic genes regulation	8	N/A	N/A	N/A	N/A	N/A	N/A	N/A	N/A	2	N/A	N/A	1	N/A	N/A	N/A	N/A	N/A	N/A	N/A	N/A	1	N/A	N/A	N/A	N/A	2	2	N/A	N/A	N/A	N/A
Protein binding site	MRE	MYB binding site involved in light responsiveness	15	N/A	N/A	N/A	1	3	1	N/A	1	N/A	N/A	1	2	N/A	N/A	1	1	N/A	N/A	N/A	N/A		1	N/A	1	N/A	N/A	1	1	N/A	N/A	N/A
Protein binding site	CCAAT-box	MYBHv1 binding site	14	N/A	1	N/A	1	N/A	N/A	N/A	1	1	N/A	1	1	N/A	1	N/A	N/A	N/A	N/A	N/A	N/A	1	1	N/A	1	1	1	2	N/A	N/A	N/A	N/A
Protein binding site	MBS	MYB binding site involved in drought-inducibility	14	N/A	N/A	N/A	1	N/A	1	2	2	N/A	N/A	1		N/A	N/A	N/A	1	N/A	N/A	1	1	1	N/A	N/A	1	N/A	N/A	N/A	N/A	N/A	N/A	2
Special response element	O2-site	cis-acting regulatory element involved in zein metabolism regulation	15	1	1	N/A	N/A	1	N/A	N/A	1	N/A	N/A	N/A	1	N/A	N/A	N/A	N/A	1	N/A	N/A	N/A	1	N/A	N/A	1	N/A	3	4	N/A	N/A	N/A	N/A
Special response element	MSA-like	cis-acting element involved in cell cycle regulation	1	N/A	N/A	N/A	N/A	N/A	N/A	N/A	N/A	N/A	N/A	N/A	1	N/A	N/A	N/A	N/A	N/A	N/A	N/A	N/A	N/A	1	N/A	N/A	N/A	N/A	N/A	N/A	N/A	N/A	N/A
Special response element	circadian	cis-acting regulatory element involved in circadian control	3	N/A	N/A	N/A	N/A	N/A	N/A	N/A	N/A	N/A	1	N/A	1	N/A	N/A	N/A	N/A	N/A	N/A	N/A	1	N/A	N/A	N/A	N/A	N/A	N/A	N/A	N/A	N/A	N/A	N/A
Tissue-specific expression element	motif I	cis-acting regulatory element root specific	2	N/A	N/A	N/A	N/A	N/A	N/A	N/A	N/A	N/A	N/A	N/A	N/A	N/A	N/A	N/A	N/A	N/A	N/A	N/A	N/A	N/A	N/A	N/A	N/A	N/A	1	1	N/A	N/A	N/A	N/A
Tissue-specific expression element	CCGTCC-box	cis-acting regulatory element related to meristem specific activation	9	N/A	N/A	N/A	N/A	1	1	N/A	N/A	N/A	N/A	N/A	N/A	N/A	N/A	N/A	N/A	N/A	N/A	N/A	N/A	4	1	N/A	1	N/A	N/A	N/A	N/A	1	N/A	N/A
Tissue-specific expression element	CAT-box	cis-acting regulatory element related to meristem expression	4	N/A	N/A	N/A	N/A	N/A	N/A	N/A	2	N/A	N/A	N/A	N/A	N/A	N/A	N/A	N/A	N/A	N/A	N/A	N/A	1	N/A	N/A	1	N/A	N/A	N/A	N/A	N/A	N/A	N/A
Tissue-specific expression element	GCN4_motif	cis-regulatory element involved in endosperm expression	1	N/A	N/A	N/A	N/A	N/A	N/A	N/A	N/A	N/A	N/A	N/A	N/A	N/A	N/A	N/A	N/A	N/A	N/A	N/A	N/A	1	N/A	N/A	N/A	N/A	N/A	N/A	N/A	N/A	N/A	N/A
Tissue-specific expression element	RY-element	cis-acting regulatory element involved in seed-specific regulation	1	N/A	N/A	N/A	N/A	N/A	N/A	N/A	N/A	N/A	N/A	N/A	N/A	N/A	N/A	N/A	N/A	N/A	N/A	N/A	N/A	N/A	N/A	N/A	N/A	N/A	N/A	1	N/A	N/A	N/A	N/A
Biological and abiotic response element	TC-rich repeats	cis-acting element involved in defense and stress responsiveness	11	1	N/A	N/A	N/A	1	N/A	2	N/A	N/A	N/A	1	1	N/A	N/A	N/A	1	N/A	N/A	1	N/A	N/A	N/A	N/A	N/A	N/A	N/A	N/A	1	1	N/A	1
Biological and abiotic response element	WUN-motif	wound-responsive element	7		N/A	N/A	N/A	N/A	N/A	N/A	2	1	N/A	N/A	N/A	N/A	1	N/A	N/A	N/A	N/A	N/A	N/A	N/A	N/A	N/A	1	1	N/A	N/A	N/A	N/A	N/A	1
Biological and abiotic response element	ARE	cis-acting regulatory element essential for the anaerobic induction	54	3	4	3	2	11	2	N/A	N/A	3	N/A	3	N/A	2	N/A	2	2	1	3	N/A	1	1	3	1	N/A	1	N/A	N/A	N/A	1	2	3
Biological and abiotic response element	LTR	cis-acting element involved in low-temperature responsiveness	3	1	2	N/A	1	N/A	2	1	N/A	14	N/A	N/A	N/A	N/A	N/A	N/A	N/A	N/A	1	2	N/A	1	N/A	N/A	N/A	2	N/A	N/A	N/A	N/A	N/A	3
Biological and abiotic response element	GC-motif	enhancer-like element involved in anoxic specific inducibility	4	N/A	N/A	2	1	N/A	N/A	N/A	N/A	N/A	N/A	N/A	N/A	N/A	N/A	N/A	1	N/A	N/A	N/A	N/A	N/A	N/A	N/A	N/A	N/A	N/A	N/A	N/A	N/A	N/A	N/A
Biological and abiotic response element	DRE1	cis-acting element involved in low-temp and salt stresses	3	N/A	N/A	N/A	N/A	N/A	N/A	N/A	N/A	N/A	1	N/A	N/A	N/A	N/A	N/A	N/A	N/A	N/A	N/A	N/A	N/A	1	N/A	N/A	N/A	N/A	1	N/A	N/A	N/A	N/A
Note: "N/A"represent none data.
