# Supplementary material for: Genome-Wide Characterization of High-Affinity Nitrate Transporter 2 (NRT2) Gene Family in Brassica napus
Source: Int J Mol Sci. 2022 Apr 29;23(9):4965. doi: 10.3390/ijms23094965 (PMC9104966; doi:10.3390/ijms23094965)
Supplement: Supplementary file 1 [file ijms-23-04965-s001.zip › ijms-1670908-supplementary/Supplementary Materials/Table S8.xlsx]

## Sheet: Table S8
Table S8. Potential microRNA targets of BnaZSNRT2s
Group	miRNA_Acc.	Target_Acc.	Expectation	miRNA start	miRNA end	Target start	Target end	miRNA aligned fragment	Target aligned fragment
Group I	bna-miR396a	BnaZSNRT2.6A-1	6	1	21	1196	1216	UUCCACAGCUUUCUUGAACUU	GCGUGCAAGCAGCUUGUGGGG
	bna-miR6035	BnaZSNRT2.6A-1	6	1	21	706	726	UGGAGUAGAAAAUGCAGUCGU	AGGAUUGCGUUCUUCAUUCCC
	bna-miR164a	BnaZSNRT2.6A-2	4.5	1	21	68	88	UGGAGAAGCAGGGCACGUGCA	AACAAAUCUUCUGCUUCUCCG
	bna-miR164b	BnaZSNRT2.6A-2	4.5	1	21	68	88	UGGAGAAGCAGGGCACGUGCG	AACAAAUCUUCUGCUUCUCCG
	bna-miR164c	BnaZSNRT2.6A-2	4.5	1	21	68	88	UGGAGAAGCAGGGCACGUGCG	AACAAAUCUUCUGCUUCUCCG
	bna-miR164d	BnaZSNRT2.6A-2	4.5	1	21	68	88	UGGAGAAGCAGGGCACGUGCG	AACAAAUCUUCUGCUUCUCCG
	bna-miR395a	BnaZSNRT2.6A-2	5.5	1	21	952	972	CUGAAGUGUUUGGGGGAACUC	AGGUUUAACCUAACGCUUCAC
	bna-miR395b	BnaZSNRT2.6A-2	5.5	1	21	952	972	CUGAAGUGUUUGGGGGAACUC	AGGUUUAACCUAACGCUUCAC
	bna-miR395c	BnaZSNRT2.6A-2	5.5	1	21	952	972	CUGAAGUGUUUGGGGGAACUC	AGGUUUAACCUAACGCUUCAC
	bna-miR167a	BnaZSNRT2.6A-2	6	1	22	469	490	UGAAGCUGCCAGCAUGAUCUAA	GUAGCUGAUGCUGGAAGCUACU
	bna-miR167b	BnaZSNRT2.6A-2	6	1	22	469	490	UGAAGCUGCCAGCAUGAUCUAA	GUAGCUGAUGCUGGAAGCUACU
	bna-miR167c	BnaZSNRT2.6A-2	6	1	21	470	490	UGAAGCUGCCAGCAUGAUCUA	UAGCUGAUGCUGGAAGCUACU
	bna-miR167d	BnaZSNRT2.6A-2	6	1	20	471	490	UGAAGCUGCCAGCAUGAUCU	AGCUGAUGCUGGAAGCUACU
	bna-miR172b	BnaZSNRT2.6A-2	6	1	21	799	819	GGAAUCUUGAUGAUGCUGCAU	CAGAAGAGUGGUCAAGUUUCC
	bna-miR172c	BnaZSNRT2.6A-2	6	1	21	799	819	GGAAUCUUGAUGAUGCUGCAU	CAGAAGAGUGGUCAAGUUUCC
	bna-miR395d	BnaZSNRT2.6A-2	6	1	21	952	972	CUGAAGUGUUUGGGGGGACUC	AGGUUUAACCUAACGCUUCAC
	bna-miR395e	BnaZSNRT2.6A-2	6	1	21	952	972	CUGAAGUGUUUGGGGGGACUC	AGGUUUAACCUAACGCUUCAC
	bna-miR395f	BnaZSNRT2.6A-2	6	1	21	952	972	CUGAAGUGUUUGGGGGGACUC	AGGUUUAACCUAACGCUUCAC
	bna-miR6033	BnaZSNRT2.6A-2	6	1	21	830	850	UGAACCAGAUAGAGUGGGACU	UCUCCAAGGUUUUCUGGUUCG
	bna-miR164a	BnaZSNRT2.3A-1	5	1	21	59	79	UGGAGAAGCAGGGCACGUGCA	AACAAGUCUUCUCCUUCUCCG
	bna-miR164b	BnaZSNRT2.3A-1	5	1	21	59	79	UGGAGAAGCAGGGCACGUGCG	AACAAGUCUUCUCCUUCUCCG
	bna-miR164c	BnaZSNRT2.3A-1	5	1	21	59	79	UGGAGAAGCAGGGCACGUGCG	AACAAGUCUUCUCCUUCUCCG
	bna-miR164d	BnaZSNRT2.3A-1	5	1	21	59	79	UGGAGAAGCAGGGCACGUGCG	AACAAGUCUUCUCCUUCUCCG
	bna-miR164a	BnaZSNRT2.3A-1	6	1	21	1229	1249	UGGAGAAGCAGGGCACGUGCA	CUCAGCUGCUUUUCUUCUCAA
	bna-miR164b	BnaZSNRT2.3A-1	6	1	21	1229	1249	UGGAGAAGCAGGGCACGUGCG	CUCAGCUGCUUUUCUUCUCAA
	bna-miR164c	BnaZSNRT2.3A-1	6	1	21	1229	1249	UGGAGAAGCAGGGCACGUGCG	CUCAGCUGCUUUUCUUCUCAA
	bna-miR164d	BnaZSNRT2.3A-1	6	1	21	1229	1249	UGGAGAAGCAGGGCACGUGCG	CUCAGCUGCUUUUCUUCUCAA
	bna-miR169a	BnaZSNRT2.3A-1	6	1	21	1395	1414	CAGCCAAGGAUGACUUGCCGA	CAGGAAAGU-AGCUUUGGCUG
	bna-miR169b	BnaZSNRT2.3A-1	6	1	21	1395	1414	CAGCCAAGGAUGACUUGCCGA	CAGGAAAGU-AGCUUUGGCUG
	bna-miR169n	BnaZSNRT2.3A-1	6	1	21	1395	1414	CAGCCAAGGAUGACUUGCCGG	CAGGAAAGU-AGCUUUGGCUG
	bna-miR393	BnaZSNRT2.3A-1	6	1	21	859	879	UCCAAAGGGAUCGCAUUGAUC	AUUCUAUUCGUUCUUUAUGGA
	bna-miR167a	BnaZSNRT2.1A-1	4.5	1	22	442	463	UGAAGCUGCCAGCAUGAUCUAA	GUGCAUGAUGCUGGAGGCUUUA
	bna-miR167b	BnaZSNRT2.1A-1	4.5	1	22	442	463	UGAAGCUGCCAGCAUGAUCUAA	GUGCAUGAUGCUGGAGGCUUUA
	bna-miR167c	BnaZSNRT2.1A-1	4.5	1	21	443	463	UGAAGCUGCCAGCAUGAUCUA	UGCAUGAUGCUGGAGGCUUUA
	bna-miR167d	BnaZSNRT2.1A-1	4.5	1	20	444	463	UGAAGCUGCCAGCAUGAUCU	GCAUGAUGCUGGAGGCUUUA
	bna-miR397a	BnaZSNRT2.1A-1	5	1	22	415	436	UCAUUGAGUGCAGCGUUGAUGU	GCGCCAACGGUGUUCUCGAUGA
	bna-miR397b	BnaZSNRT2.1A-1	5	1	22	415	436	UCAUUGAGUGCAGCGUUGAUGU	GCGCCAACGGUGUUCUCGAUGA
	bna-miR167a	BnaZSNRT2.1A-2	4.5	1	22	442	463	UGAAGCUGCCAGCAUGAUCUAA	GUGCAUGAUGCUGGAGGCUUUA
	bna-miR167b	BnaZSNRT2.1A-2	4.5	1	22	442	463	UGAAGCUGCCAGCAUGAUCUAA	GUGCAUGAUGCUGGAGGCUUUA
	bna-miR167c	BnaZSNRT2.1A-2	4.5	1	21	443	463	UGAAGCUGCCAGCAUGAUCUA	UGCAUGAUGCUGGAGGCUUUA
	bna-miR167d	BnaZSNRT2.1A-2	4.5	1	20	444	463	UGAAGCUGCCAGCAUGAUCU	GCAUGAUGCUGGAGGCUUUA
	bna-miR397a	BnaZSNRT2.1A-2	5	1	22	415	436	UCAUUGAGUGCAGCGUUGAUGU	GCGCCAACGGUGUUCUCGAUGA
	bna-miR397b	BnaZSNRT2.1A-2	5	1	22	415	436	UCAUUGAGUGCAGCGUUGAUGU	GCGCCAACGGUGUUCUCGAUGA
	bna-miR172b	BnaZSNRT2.6A-3	4.5	1	21	1319	1339	GGAAUCUUGAUGAUGCUGCAU	UUUUCUCGUCAUCAAGAUUCC
	bna-miR172c	BnaZSNRT2.6A-3	4.5	1	21	1319	1339	GGAAUCUUGAUGAUGCUGCAU	UUUUCUCGUCAUCAAGAUUCC
	bna-miR164a	BnaZSNRT2.6A-3	5.5	1	21	65	85	UGGAGAAGCAGGGCACGUGCA	AACAUGUUUUCUCUUUCUCUG
	bna-miR164b	BnaZSNRT2.6A-3	5.5	1	21	65	85	UGGAGAAGCAGGGCACGUGCG	AACAUGUUUUCUCUUUCUCUG
	bna-miR164c	BnaZSNRT2.6A-3	5.5	1	21	65	85	UGGAGAAGCAGGGCACGUGCG	AACAUGUUUUCUCUUUCUCUG
	bna-miR164d	BnaZSNRT2.6A-3	5.5	1	21	65	85	UGGAGAAGCAGGGCACGUGCG	AACAUGUUUUCUCUUUCUCUG
	bna-miR172a	BnaZSNRT2.6A-3	5.5	1	21	1319	1339	AGAAUCUUGAUGAUGCUGCAU	UUUUCUCGUCAUCAAGAUUCC
	bna-miR172d	BnaZSNRT2.6A-3	5.5	1	21	1319	1339	AGAAUCUUGAUGAUGCUGCAG	UUUUCUCGUCAUCAAGAUUCC
	bna-miR824	BnaZSNRT2.6A-3	5.5	1	21	1336	1356	UAGACCAUUUGUGAGAAGGGA	UUCCAUACUGCAGAUGGUUUG
	bna-miR395a	BnaZSNRT2.6A-4	4.5	1	21	943	963	CUGAAGUGUUUGGGGGAACUC	AGGUUUCACCUAACGCUUCAC
	bna-miR395b	BnaZSNRT2.6A-4	4.5	1	21	943	963	CUGAAGUGUUUGGGGGAACUC	AGGUUUCACCUAACGCUUCAC
	bna-miR395c	BnaZSNRT2.6A-4	4.5	1	21	943	963	CUGAAGUGUUUGGGGGAACUC	AGGUUUCACCUAACGCUUCAC
	bna-miR395d	BnaZSNRT2.6A-4	5	1	21	943	963	CUGAAGUGUUUGGGGGGACUC	AGGUUUCACCUAACGCUUCAC
	bna-miR395e	BnaZSNRT2.6A-4	5	1	21	943	963	CUGAAGUGUUUGGGGGGACUC	AGGUUUCACCUAACGCUUCAC
	bna-miR395f	BnaZSNRT2.6A-4	5	1	21	943	963	CUGAAGUGUUUGGGGGGACUC	AGGUUUCACCUAACGCUUCAC
	bna-miR6036	BnaZSNRT2.6A-4	5.5	1	24	523	545	AUAGUACUAGUACUUGCAUGAUCA	GUGUCAUGCCAGUACUGG-ACUAG
	bna-miR397a	BnaZSNRT2.6A-4	6	1	22	478	499	UCAUUGAGUGCAGCGUUGAUGU	UACUUAGCCGUGCGCUUCAUGA
	bna-miR397b	BnaZSNRT2.6A-4	6	1	22	478	499	UCAUUGAGUGCAGCGUUGAUGU	UACUUAGCCGUGCGCUUCAUGA
	bna-miR390a	BnaZSNRT2.1A-3	6	1	21	420	440	AAGCUCAGGAGGGAUAGCGCC	AACGGUGUUCUCCAUGAGUUU
	bna-miR390b	BnaZSNRT2.1A-3	6	1	21	420	440	AAGCUCAGGAGGGAUAGCGCC	AACGGUGUUCUCCAUGAGUUU
	bna-miR390c	BnaZSNRT2.1A-3	6	1	21	420	440	AAGCUCAGGAGGGAUAGCGCC	AACGGUGUUCUCCAUGAGUUU
	bna-miR397a	BnaZSNRT2.2A-1	4.5	1	22	367	388	UCAUUGAGUGCAGCGUUGAUGU	GCACCAACGGUGUUCUCAAUGA
	bna-miR397b	BnaZSNRT2.2A-1	4.5	1	22	367	388	UCAUUGAGUGCAGCGUUGAUGU	GCACCAACGGUGUUCUCAAUGA
	bna-miR6035	BnaZSNRT2.2A-1	6	1	21	1230	1249	UGGAGUAGAAAAUGCAGUCGU	ACAGCU-CAUUUUUUUCUCUA
	bna-miR397a	BnaZSNRT2.1A-4	4.5	1	22	415	436	UCAUUGAGUGCAGCGUUGAUGU	GCACCAACGGUGUUCUCAAUGA
	bna-miR397b	BnaZSNRT2.1A-4	4.5	1	22	415	436	UCAUUGAGUGCAGCGUUGAUGU	GCACCAACGGUGUUCUCAAUGA
	bna-miR395a	BnaZSNRT2.4A-1	3.5	1	21	89	109	CUGAAGUGUUUGGGGGAACUC	UGGUUCCUUCGGACACAUCAG
	bna-miR395b	BnaZSNRT2.4A-1	3.5	1	21	89	109	CUGAAGUGUUUGGGGGAACUC	UGGUUCCUUCGGACACAUCAG
	bna-miR395c	BnaZSNRT2.4A-1	3.5	1	21	89	109	CUGAAGUGUUUGGGGGAACUC	UGGUUCCUUCGGACACAUCAG
	bna-miR395d	BnaZSNRT2.4A-1	4	1	21	89	109	CUGAAGUGUUUGGGGGGACUC	UGGUUCCUUCGGACACAUCAG
	bna-miR395e	BnaZSNRT2.4A-1	4	1	21	89	109	CUGAAGUGUUUGGGGGGACUC	UGGUUCCUUCGGACACAUCAG
	bna-miR395f	BnaZSNRT2.4A-1	4	1	21	89	109	CUGAAGUGUUUGGGGGGACUC	UGGUUCCUUCGGACACAUCAG
	bna-miR161	BnaZSNRT2.4A-1	5.5	1	21	1364	1383	UCAAUGCACUGAAAGUGACUA	CUGUCACUUU-AGUGCAUUUC
	bna-miR162a	BnaZSNRT2.4A-1	5.5	1	21	543	562	UCGAUAAACCUGUGCAUCCAG	UCAGAU-CAUAGGUUUAGUGA
	bna-miR399a	BnaZSNRT2.4A-1	5.5	1	21	73	93	UGCCAAAGGAGAUUUGCCCGG	UCGGUCCAGUCUCCUGUGGUU
	bna-miR399b	BnaZSNRT2.4A-1	5.5	1	21	73	93	UGCCAAAGGAGAUUUGCCCGG	UCGGUCCAGUCUCCUGUGGUU
	bna-miR399c	BnaZSNRT2.4A-1	5.5	1	21	73	93	UGCCAAAGGAGAUUUGUCCGG	UCGGUCCAGUCUCCUGUGGUU
	bna-miR395a	BnaZSNRT2.4A-1	6	1	21	1007	1027	CUGAAGUGUUUGGGGGAACUC	GAUGGGCCUCAGACAUUUCGG
	bna-miR395b	BnaZSNRT2.4A-1	6	1	21	1007	1027	CUGAAGUGUUUGGGGGAACUC	GAUGGGCCUCAGACAUUUCGG
	bna-miR395c	BnaZSNRT2.4A-1	6	1	21	1007	1027	CUGAAGUGUUUGGGGGAACUC	GAUGGGCCUCAGACAUUUCGG
	bna-miR395d	BnaZSNRT2.4A-1	6	1	21	1007	1027	CUGAAGUGUUUGGGGGGACUC	GAUGGGCCUCAGACAUUUCGG
	bna-miR395e	BnaZSNRT2.4A-1	6	1	21	1007	1027	CUGAAGUGUUUGGGGGGACUC	GAUGGGCCUCAGACAUUUCGG
	bna-miR395f	BnaZSNRT2.4A-1	6	1	21	1007	1027	CUGAAGUGUUUGGGGGGACUC	GAUGGGCCUCAGACAUUUCGG
	bna-miR6028	BnaZSNRT2.4A-1	6	1	21	1394	1414	UGGAGAGUAAGGACAUUCAGA	GGAGCAUGUUUUUGUCUUCCA
	bna-miR164a	BnaZSNRT2.3A-2	4.5	1	21	59	79	UGGAGAAGCAGGGCACGUGCA	AACACGUCUUCUCCUUCUCUG
	bna-miR164b	BnaZSNRT2.3A-2	4.5	1	21	59	79	UGGAGAAGCAGGGCACGUGCG	AACACGUCUUCUCCUUCUCUG
	bna-miR164c	BnaZSNRT2.3A-2	4.5	1	21	59	79	UGGAGAAGCAGGGCACGUGCG	AACACGUCUUCUCCUUCUCUG
	bna-miR164d	BnaZSNRT2.3A-2	4.5	1	21	59	79	UGGAGAAGCAGGGCACGUGCG	AACACGUCUUCUCCUUCUCUG
	bna-miR164a	BnaZSNRT2.3A-2	6	1	21	1289	1309	UGGAGAAGCAGGGCACGUGCA	CUCAACUGCUUUUCUUCUCAA
	bna-miR164b	BnaZSNRT2.3A-2	6	1	21	1289	1309	UGGAGAAGCAGGGCACGUGCG	CUCAACUGCUUUUCUUCUCAA
	bna-miR164c	BnaZSNRT2.3A-2	6	1	21	1289	1309	UGGAGAAGCAGGGCACGUGCG	CUCAACUGCUUUUCUUCUCAA
	bna-miR164d	BnaZSNRT2.3A-2	6	1	21	1289	1309	UGGAGAAGCAGGGCACGUGCG	CUCAACUGCUUUUCUUCUCAA
	bna-miR393	BnaZSNRT2.3A-2	6	1	21	859	879	UCCAAAGGGAUCGCAUUGAUC	AUUCUAUUCGUUCUUUAUGGA
	bna-miR6033	BnaZSNRT2.3A-2	6	1	21	815	835	UGAACCAGAUAGAGUGGGACU	UCUCCAAGGUUUUCUGGUUCG
	bna-miR164a	BnaZSNRT2.6C-1	5.5	1	21	65	85	UGGAGAAGCAGGGCACGUGCA	AACAAGUUUUCUCCUUCUCUG
	bna-miR164b	BnaZSNRT2.6C-1	5.5	1	21	65	85	UGGAGAAGCAGGGCACGUGCG	AACAAGUUUUCUCCUUCUCUG
	bna-miR164c	BnaZSNRT2.6C-1	5.5	1	21	65	85	UGGAGAAGCAGGGCACGUGCG	AACAAGUUUUCUCCUUCUCUG
	bna-miR164d	BnaZSNRT2.6C-1	5.5	1	21	65	85	UGGAGAAGCAGGGCACGUGCG	AACAAGUUUUCUCCUUCUCUG
	bna-miR396a	BnaZSNRT2.6C-1	6	1	21	1196	1216	UUCCACAGCUUUCUUGAACUU	GCGUGCAAGCAGCUUGUGGGG
	bna-miR6035	BnaZSNRT2.6C-1	6	1	21	706	726	UGGAGUAGAAAAUGCAGUCGU	AGGAUUGCGUUCUUCAUUCCC
	bna-miR395a	BnaZSNRT2.6C-2	5.5	1	21	952	972	CUGAAGUGUUUGGGGGAACUC	AGGUUUAACCUAACGCUUCAC
	bna-miR395b	BnaZSNRT2.6C-2	5.5	1	21	952	972	CUGAAGUGUUUGGGGGAACUC	AGGUUUAACCUAACGCUUCAC
	bna-miR395c	BnaZSNRT2.6C-2	5.5	1	21	952	972	CUGAAGUGUUUGGGGGAACUC	AGGUUUAACCUAACGCUUCAC
	bna-miR164a	BnaZSNRT2.6C-2	6	1	21	68	88	UGGAGAAGCAGGGCACGUGCA	AACAAAUCUUCUCCUUCUCCG
	bna-miR164b	BnaZSNRT2.6C-2	6	1	21	68	88	UGGAGAAGCAGGGCACGUGCG	AACAAAUCUUCUCCUUCUCCG
	bna-miR164c	BnaZSNRT2.6C-2	6	1	21	68	88	UGGAGAAGCAGGGCACGUGCG	AACAAAUCUUCUCCUUCUCCG
	bna-miR164d	BnaZSNRT2.6C-2	6	1	21	68	88	UGGAGAAGCAGGGCACGUGCG	AACAAAUCUUCUCCUUCUCCG
	bna-miR167a	BnaZSNRT2.6C-2	6	1	22	469	490	UGAAGCUGCCAGCAUGAUCUAA	GUAGCUGAUGCUGGAAGCUACU
	bna-miR167b	BnaZSNRT2.6C-2	6	1	22	469	490	UGAAGCUGCCAGCAUGAUCUAA	GUAGCUGAUGCUGGAAGCUACU
	bna-miR167c	BnaZSNRT2.6C-2	6	1	21	470	490	UGAAGCUGCCAGCAUGAUCUA	UAGCUGAUGCUGGAAGCUACU
	bna-miR167d	BnaZSNRT2.6C-2	6	1	20	471	490	UGAAGCUGCCAGCAUGAUCU	AGCUGAUGCUGGAAGCUACU
	bna-miR172b	BnaZSNRT2.6C-2	6	1	21	799	819	GGAAUCUUGAUGAUGCUGCAU	CAGAAGAGUGGUCAAGUUUCC
	bna-miR172c	BnaZSNRT2.6C-2	6	1	21	799	819	GGAAUCUUGAUGAUGCUGCAU	CAGAAGAGUGGUCAAGUUUCC
	bna-miR395d	BnaZSNRT2.6C-2	6	1	21	952	972	CUGAAGUGUUUGGGGGGACUC	AGGUUUAACCUAACGCUUCAC
	bna-miR395e	BnaZSNRT2.6C-2	6	1	21	952	972	CUGAAGUGUUUGGGGGGACUC	AGGUUUAACCUAACGCUUCAC
	bna-miR395f	BnaZSNRT2.6C-2	6	1	21	952	972	CUGAAGUGUUUGGGGGGACUC	AGGUUUAACCUAACGCUUCAC
	bna-miR6033	BnaZSNRT2.6C-2	6	1	21	830	850	UGAACCAGAUAGAGUGGGACU	UCUCCAAGGUUUUCUGGUUCG
	bna-miR164a	BnaZSNRT2.3C-1	6	1	21	59	79	UGGAGAAGCAGGGCACGUGCA	AACAAGUCUACUCCUUCUCCG
	bna-miR164a	BnaZSNRT2.3C-1	6	1	21	1289	1309	UGGAGAAGCAGGGCACGUGCA	CUCAGCUGCUUUUCUUCUCAA
	bna-miR164b	BnaZSNRT2.3C-1	6	1	21	1289	1309	UGGAGAAGCAGGGCACGUGCG	CUCAGCUGCUUUUCUUCUCAA
	bna-miR164b	BnaZSNRT2.3C-1	6	1	21	59	79	UGGAGAAGCAGGGCACGUGCG	AACAAGUCUACUCCUUCUCCG
	bna-miR164c	BnaZSNRT2.3C-1	6	1	21	1289	1309	UGGAGAAGCAGGGCACGUGCG	CUCAGCUGCUUUUCUUCUCAA
	bna-miR164c	BnaZSNRT2.3C-1	6	1	21	59	79	UGGAGAAGCAGGGCACGUGCG	AACAAGUCUACUCCUUCUCCG
	bna-miR164d	BnaZSNRT2.3C-1	6	1	21	1289	1309	UGGAGAAGCAGGGCACGUGCG	CUCAGCUGCUUUUCUUCUCAA
	bna-miR164d	BnaZSNRT2.3C-1	6	1	21	59	79	UGGAGAAGCAGGGCACGUGCG	AACAAGUCUACUCCUUCUCCG
	bna-miR169a	BnaZSNRT2.3C-1	6	1	21	1551	1570	CAGCCAAGGAUGACUUGCCGA	CAGGAAAGU-AGCUUUGGCUG
	bna-miR169b	BnaZSNRT2.3C-1	6	1	21	1551	1570	CAGCCAAGGAUGACUUGCCGA	CAGGAAAGU-AGCUUUGGCUG
	bna-miR169n	BnaZSNRT2.3C-1	6	1	21	1551	1570	CAGCCAAGGAUGACUUGCCGG	CAGGAAAGU-AGCUUUGGCUG
	bna-miR172a	BnaZSNRT2.3C-1	6	1	21	784	804	AGAAUCUUGAUGAUGCUGCAU	CAGAAGAGUGGUCAAGUUUCU
	bna-miR172d	BnaZSNRT2.3C-1	6	1	21	784	804	AGAAUCUUGAUGAUGCUGCAG	CAGAAGAGUGGUCAAGUUUCU
	bna-miR395d	BnaZSNRT2.3C-1	6	1	21	71	91	CUGAAGUGUUUGGGGGGACUC	CCUUCUCCGUAGAUGCUUCAU
	bna-miR395e	BnaZSNRT2.3C-1	6	1	21	71	91	CUGAAGUGUUUGGGGGGACUC	CCUUCUCCGUAGAUGCUUCAU
	bna-miR395f	BnaZSNRT2.3C-1	6	1	21	71	91	CUGAAGUGUUUGGGGGGACUC	CCUUCUCCGUAGAUGCUUCAU
	bna-miR395a	BnaZSNRT2.6C-3	4.5	1	21	943	963	CUGAAGUGUUUGGGGGAACUC	AGGUUUCACCUAACGCUUCAC
	bna-miR395b	BnaZSNRT2.6C-3	4.5	1	21	943	963	CUGAAGUGUUUGGGGGAACUC	AGGUUUCACCUAACGCUUCAC
	bna-miR395c	BnaZSNRT2.6C-3	4.5	1	21	943	963	CUGAAGUGUUUGGGGGAACUC	AGGUUUCACCUAACGCUUCAC
	bna-miR395d	BnaZSNRT2.6C-3	5	1	21	943	963	CUGAAGUGUUUGGGGGGACUC	AGGUUUCACCUAACGCUUCAC
	bna-miR395e	BnaZSNRT2.6C-3	5	1	21	943	963	CUGAAGUGUUUGGGGGGACUC	AGGUUUCACCUAACGCUUCAC
	bna-miR395f	BnaZSNRT2.6C-3	5	1	21	943	963	CUGAAGUGUUUGGGGGGACUC	AGGUUUCACCUAACGCUUCAC
	bna-miR6036	BnaZSNRT2.6C-3	5.5	1	24	523	545	AUAGUACUAGUACUUGCAUGAUCA	GUGUCAUGCCAGUACUGG-ACUAG
	bna-miR397a	BnaZSNRT2.6C-3	6	1	22	478	499	UCAUUGAGUGCAGCGUUGAUGU	UACUUAGCCGUGCGCUUCAUGA
	bna-miR397b	BnaZSNRT2.6C-3	6	1	22	478	499	UCAUUGAGUGCAGCGUUGAUGU	UACUUAGCCGUGCGCUUCAUGA
	bna-miR6028	BnaZSNRT2.6C-3	6	1	21	686	706	UGGAGAGUAAGGACAUUCAGA	CGUGGAGGUUCGCAUUCUUCA
	bna-miR167a	BnaZSNRT2.6C-4	6	1	22	325	346	UGAAGCUGCCAGCAUGAUCUAA	GCUCGUCCUAUUGGUGGCUUCG
	bna-miR167b	BnaZSNRT2.6C-4	6	1	22	325	346	UGAAGCUGCCAGCAUGAUCUAA	GCUCGUCCUAUUGGUGGCUUCG
	bna-miR167c	BnaZSNRT2.6C-4	6	1	21	326	346	UGAAGCUGCCAGCAUGAUCUA	CUCGUCCUAUUGGUGGCUUCG
	bna-miR167d	BnaZSNRT2.6C-4	6	1	20	327	346	UGAAGCUGCCAGCAUGAUCU	UCGUCCUAUUGGUGGCUUCG
	bna-miR172d	BnaZSNRT2.6C-4	6	1	21	85	107	AGAAUCUUGAUGAUG--CUGCAG	CUUCAGGUCAUCAUGGGGAUUCU
	bna-miR6029	BnaZSNRT2.6C-4	6	1	21	253	272	UGGGGUUGUGAUUUCAGGCUU	AGGUUUCAAAUUA-AACUCCA
	bna-miR397a	BnaZSNRT2.1C-1	5	1	22	415	436	UCAUUGAGUGCAGCGUUGAUGU	GCGCCAACGGUGUUCUCGAUGA
	bna-miR397b	BnaZSNRT2.1C-1	5	1	22	415	436	UCAUUGAGUGCAGCGUUGAUGU	GCGCCAACGGUGUUCUCGAUGA
	bna-miR172a	BnaZSNRT2.1C-1	5.5	1	21	1273	1293	AGAAUCUUGAUGAUGCUGCAU	GAGGAGCACUAUUAUGGUUCU
	bna-miR172d	BnaZSNRT2.1C-1	5.5	1	21	1273	1293	AGAAUCUUGAUGAUGCUGCAG	GAGGAGCACUAUUAUGGUUCU
	bna-miR167a	BnaZSNRT2.1C-1	6	1	22	442	463	UGAAGCUGCCAGCAUGAUCUAA	GUGCAUGAUGCCGGAGGCUUUA
	bna-miR167b	BnaZSNRT2.1C-1	6	1	22	442	463	UGAAGCUGCCAGCAUGAUCUAA	GUGCAUGAUGCCGGAGGCUUUA
	bna-miR167c	BnaZSNRT2.1C-1	6	1	21	443	463	UGAAGCUGCCAGCAUGAUCUA	UGCAUGAUGCCGGAGGCUUUA
	bna-miR167d	BnaZSNRT2.1C-1	6	1	20	444	463	UGAAGCUGCCAGCAUGAUCU	GCAUGAUGCCGGAGGCUUUA
	bna-miR172b	BnaZSNRT2.1C-1	6	1	21	1273	1293	GGAAUCUUGAUGAUGCUGCAU	GAGGAGCACUAUUAUGGUUCU
	bna-miR172c	BnaZSNRT2.1C-1	6	1	21	1273	1293	GGAAUCUUGAUGAUGCUGCAU	GAGGAGCACUAUUAUGGUUCU
	bna-miR397a	BnaZSNRT2.1C-2	5	1	22	415	436	UCAUUGAGUGCAGCGUUGAUGU	GCGCCAACGGUGUUCUCGAUGA
	bna-miR397b	BnaZSNRT2.1C-2	5	1	22	415	436	UCAUUGAGUGCAGCGUUGAUGU	GCGCCAACGGUGUUCUCGAUGA
	bna-miR172a	BnaZSNRT2.1C-2	5.5	1	21	1438	1458	AGAAUCUUGAUGAUGCUGCAU	GAGGAGCACUAUUAUGGUUCU
	bna-miR172d	BnaZSNRT2.1C-2	5.5	1	21	1438	1458	AGAAUCUUGAUGAUGCUGCAG	GAGGAGCACUAUUAUGGUUCU
	bna-miR167a	BnaZSNRT2.1C-2	6	1	22	442	463	UGAAGCUGCCAGCAUGAUCUAA	GUGCAUGAUGCCGGAGGCUUUA
	bna-miR167b	BnaZSNRT2.1C-2	6	1	22	442	463	UGAAGCUGCCAGCAUGAUCUAA	GUGCAUGAUGCCGGAGGCUUUA
	bna-miR167c	BnaZSNRT2.1C-2	6	1	21	443	463	UGAAGCUGCCAGCAUGAUCUA	UGCAUGAUGCCGGAGGCUUUA
	bna-miR167d	BnaZSNRT2.1C-2	6	1	20	444	463	UGAAGCUGCCAGCAUGAUCU	GCAUGAUGCCGGAGGCUUUA
	bna-miR172b	BnaZSNRT2.1C-2	6	1	21	1438	1458	GGAAUCUUGAUGAUGCUGCAU	GAGGAGCACUAUUAUGGUUCU
	bna-miR172c	BnaZSNRT2.1C-2	6	1	21	1438	1458	GGAAUCUUGAUGAUGCUGCAU	GAGGAGCACUAUUAUGGUUCU
	bna-miR169m	BnaZSNRT2.1C-3	6	1	21	871	891	UGAGCCAAAGAUGACUUGCCG	ACACAGCUCAUCUUUUUCUCG
	bna-miR390a	BnaZSNRT2.1C-3	6	1	21	15	35	AAGCUCAGGAGGGAUAGCGCC	AACGGUGUUCUCCAUGAGUUU
	bna-miR390b	BnaZSNRT2.1C-3	6	1	21	15	35	AAGCUCAGGAGGGAUAGCGCC	AACGGUGUUCUCCAUGAGUUU
	bna-miR390c	BnaZSNRT2.1C-3	6	1	21	15	35	AAGCUCAGGAGGGAUAGCGCC	AACGGUGUUCUCCAUGAGUUU
	bna-miR6028	BnaZSNRT2.1C-3	6	1	21	989	1008	UGGAGAGUAAGGACAUUCAGA	GAAGCAUGUUCUUGC-CUCCA
	bna-miR397a	BnaZSNRT2.2C-1	4.5	1	22	367	388	UCAUUGAGUGCAGCGUUGAUGU	GCACCAACGGUGUUCUCAAUGA
	bna-miR397b	BnaZSNRT2.2C-1	4.5	1	22	367	388	UCAUUGAGUGCAGCGUUGAUGU	GCACCAACGGUGUUCUCAAUGA
	bna-miR397a	BnaZSNRT2.1C-4	4.5	1	22	415	436	UCAUUGAGUGCAGCGUUGAUGU	GCACCAACGGUGUUCUCAAUGA
	bna-miR397b	BnaZSNRT2.1C-4	4.5	1	22	415	436	UCAUUGAGUGCAGCGUUGAUGU	GCACCAACGGUGUUCUCAAUGA
	bna-miR172b	BnaZSNRT2.1C-4	5.5	1	21	1438	1458	GGAAUCUUGAUGAUGCUGCAU	GAGGAGCACUAUUAUGGUUCC
	bna-miR172c	BnaZSNRT2.1C-4	5.5	1	21	1438	1458	GGAAUCUUGAUGAUGCUGCAU	GAGGAGCACUAUUAUGGUUCC
	bna-miR395a	BnaZSNRT2.4C-1	3.5	1	21	89	109	CUGAAGUGUUUGGGGGAACUC	UGGUUCCUUCGGACACAUCAG
	bna-miR395b	BnaZSNRT2.4C-1	3.5	1	21	89	109	CUGAAGUGUUUGGGGGAACUC	UGGUUCCUUCGGACACAUCAG
	bna-miR395c	BnaZSNRT2.4C-1	3.5	1	21	89	109	CUGAAGUGUUUGGGGGAACUC	UGGUUCCUUCGGACACAUCAG
	bna-miR395d	BnaZSNRT2.4C-1	4	1	21	89	109	CUGAAGUGUUUGGGGGGACUC	UGGUUCCUUCGGACACAUCAG
	bna-miR395e	BnaZSNRT2.4C-1	4	1	21	89	109	CUGAAGUGUUUGGGGGGACUC	UGGUUCCUUCGGACACAUCAG
	bna-miR395f	BnaZSNRT2.4C-1	4	1	21	89	109	CUGAAGUGUUUGGGGGGACUC	UGGUUCCUUCGGACACAUCAG
	bna-miR161	BnaZSNRT2.4C-1	5.5	1	21	1364	1383	UCAAUGCACUGAAAGUGACUA	CUGUCACUUU-AGUGCAUUUC
	bna-miR162a	BnaZSNRT2.4C-1	5.5	1	21	543	562	UCGAUAAACCUGUGCAUCCAG	UCAGAU-CAUAGGUUUAGUGA
	bna-miR399a	BnaZSNRT2.4C-1	5.5	1	21	73	93	UGCCAAAGGAGAUUUGCCCGG	UCGGUCCAGUCUCCUGUGGUU
	bna-miR399b	BnaZSNRT2.4C-1	5.5	1	21	73	93	UGCCAAAGGAGAUUUGCCCGG	UCGGUCCAGUCUCCUGUGGUU
	bna-miR399c	BnaZSNRT2.4C-1	5.5	1	21	73	93	UGCCAAAGGAGAUUUGUCCGG	UCGGUCCAGUCUCCUGUGGUU
	bna-miR395a	BnaZSNRT2.4C-1	6	1	21	1007	1027	CUGAAGUGUUUGGGGGAACUC	GAUGGGCCUCAGACAUUUCGG
	bna-miR395b	BnaZSNRT2.4C-1	6	1	21	1007	1027	CUGAAGUGUUUGGGGGAACUC	GAUGGGCCUCAGACAUUUCGG
	bna-miR395c	BnaZSNRT2.4C-1	6	1	21	1007	1027	CUGAAGUGUUUGGGGGAACUC	GAUGGGCCUCAGACAUUUCGG
	bna-miR395d	BnaZSNRT2.4C-1	6	1	21	1007	1027	CUGAAGUGUUUGGGGGGACUC	GAUGGGCCUCAGACAUUUCGG
	bna-miR395e	BnaZSNRT2.4C-1	6	1	21	1007	1027	CUGAAGUGUUUGGGGGGACUC	GAUGGGCCUCAGACAUUUCGG
	bna-miR395f	BnaZSNRT2.4C-1	6	1	21	1007	1027	CUGAAGUGUUUGGGGGGACUC	GAUGGGCCUCAGACAUUUCGG
	bna-miR6028	BnaZSNRT2.4C-1	6	1	21	1394	1414	UGGAGAGUAAGGACAUUCAGA	GGAGCAUGUUUUUGUCUUCCA
	bna-miR164a	BnaZSNRT2.3C-2	5.5	1	21	59	79	UGGAGAAGCAGGGCACGUGCA	AACAAGUCUUCUCCUUCUCUG
	bna-miR164b	BnaZSNRT2.3C-2	5.5	1	21	59	79	UGGAGAAGCAGGGCACGUGCG	AACAAGUCUUCUCCUUCUCUG
	bna-miR164c	BnaZSNRT2.3C-2	5.5	1	21	59	79	UGGAGAAGCAGGGCACGUGCG	AACAAGUCUUCUCCUUCUCUG
	bna-miR164d	BnaZSNRT2.3C-2	5.5	1	21	59	79	UGGAGAAGCAGGGCACGUGCG	AACAAGUCUUCUCCUUCUCUG
	bna-miR164a	BnaZSNRT2.3C-2	6	1	21	1289	1309	UGGAGAAGCAGGGCACGUGCA	CUCAACUGCUUUUCUUCUCAA
	bna-miR164b	BnaZSNRT2.3C-2	6	1	21	1289	1309	UGGAGAAGCAGGGCACGUGCG	CUCAACUGCUUUUCUUCUCAA
	bna-miR164c	BnaZSNRT2.3C-2	6	1	21	1289	1309	UGGAGAAGCAGGGCACGUGCG	CUCAACUGCUUUUCUUCUCAA
	bna-miR164d	BnaZSNRT2.3C-2	6	1	21	1289	1309	UGGAGAAGCAGGGCACGUGCG	CUCAACUGCUUUUCUUCUCAA
	bna-miR169a	BnaZSNRT2.3C-2	6	1	21	1551	1570	CAGCCAAGGAUGACUUGCCGA	CAGGAAAGU-AGCUUUGGCUG
	bna-miR169b	BnaZSNRT2.3C-2	6	1	21	1551	1570	CAGCCAAGGAUGACUUGCCGA	CAGGAAAGU-AGCUUUGGCUG
	bna-miR169n	BnaZSNRT2.3C-2	6	1	21	1551	1570	CAGCCAAGGAUGACUUGCCGG	CAGGAAAGU-AGCUUUGGCUG
	bna-miR6033	BnaZSNRT2.3C-2	6	1	21	815	835	UGAACCAGAUAGAGUGGGACU	UCUCCAAGGUUUUCUGGUUCG
Group II	bna-miR6030	BnaZSNRT2.5A-1	6	1	22	969	990	UCCACCCAUACCAUACAGACCC	UAGACGGUUUGGUAUGAGAGGA
	bna-miR395d	BnaZSNRT2.5C-1	6	1	21	351	371	CUGAAGUGUUUGGGGGGACUC	CGCUCCCGCCGUGUACUUCAC
	bna-miR395e	BnaZSNRT2.5C-1	6	1	21	351	371	CUGAAGUGUUUGGGGGGACUC	CGCUCCCGCCGUGUACUUCAC
	bna-miR395f	BnaZSNRT2.5C-1	6	1	21	351	371	CUGAAGUGUUUGGGGGGACUC	CGCUCCCGCCGUGUACUUCAC
	bna-miR6030	BnaZSNRT2.5C-1	6	1	22	966	987	UCCACCCAUACCAUACAGACCC	UAGACGGUUUGGUAUGAGAGGA
Group III	bna-miR164a	BnaZSNRT2.7A-1	5	1	21	143	163	UGGAGAAGCAGGGCACGUGCA	CACUCUUCUCCUGCUUCUUCU
	bna-miR164b	BnaZSNRT2.7A-1	5	1	21	143	163	UGGAGAAGCAGGGCACGUGCG	CACUCUUCUCCUGCUUCUUCU
	bna-miR164c	BnaZSNRT2.7A-1	5	1	21	143	163	UGGAGAAGCAGGGCACGUGCG	CACUCUUCUCCUGCUUCUUCU
	bna-miR164d	BnaZSNRT2.7A-1	5	1	21	143	163	UGGAGAAGCAGGGCACGUGCG	CACUCUUCUCCUGCUUCUUCU
	bna-miR164a	BnaZSNRT2.7A-1	6	1	21	1130	1150	UGGAGAAGCAGGGCACGUGCA	GCGUCGUCCCCUUCGUCUCCA
	bna-miR164b	BnaZSNRT2.7A-1	6	1	21	1130	1150	UGGAGAAGCAGGGCACGUGCG	GCGUCGUCCCCUUCGUCUCCA
	bna-miR164c	BnaZSNRT2.7A-1	6	1	21	1130	1150	UGGAGAAGCAGGGCACGUGCG	GCGUCGUCCCCUUCGUCUCCA
	bna-miR164d	BnaZSNRT2.7A-1	6	1	21	1130	1150	UGGAGAAGCAGGGCACGUGCG	GCGUCGUCCCCUUCGUCUCCA
	bna-miR164a	BnaZSNRT2.7C-1	5	1	21	191	211	UGGAGAAGCAGGGCACGUGCA	CACUCUUCUCCUGCUUCUUCU
	bna-miR164b	BnaZSNRT2.7C-1	5	1	21	191	211	UGGAGAAGCAGGGCACGUGCG	CACUCUUCUCCUGCUUCUUCU
	bna-miR164c	BnaZSNRT2.7C-1	5	1	21	191	211	UGGAGAAGCAGGGCACGUGCG	CACUCUUCUCCUGCUUCUUCU
	bna-miR164d	BnaZSNRT2.7C-1	5	1	21	191	211	UGGAGAAGCAGGGCACGUGCG	CACUCUUCUCCUGCUUCUUCU
	bna-miR166a	BnaZSNRT2.7C-1	5.5	1	21	781	801	UCGGACCAGGCUUCAUUCCCC	GAGCAUUCAAGUUUUGUCCGA
	bna-miR166b	BnaZSNRT2.7C-1	5.5	1	21	781	801	UCGGACCAGGCUUCAUUCCCC	GAGCAUUCAAGUUUUGUCCGA
	bna-miR166c	BnaZSNRT2.7C-1	5.5	1	21	781	801	UCGGACCAGGCUUCAUUCCCC	GAGCAUUCAAGUUUUGUCCGA
	bna-miR166d	BnaZSNRT2.7C-1	5.5	1	21	781	801	UCGGACCAGGCUUCAUUCCCC	GAGCAUUCAAGUUUUGUCCGA
	bna-miR166e	BnaZSNRT2.7C-1	5.5	1	21	781	801	UCGGACCAGGCUUCAUUCCCC	GAGCAUUCAAGUUUUGUCCGA
	bna-miR164a	BnaZSNRT2.7C-1	6	1	21	1184	1204	UGGAGAAGCAGGGCACGUGCA	GCGUCGUCCCCUUCGUCUCCA
	bna-miR164b	BnaZSNRT2.7C-1	6	1	21	1184	1204	UGGAGAAGCAGGGCACGUGCG	GCGUCGUCCCCUUCGUCUCCA
	bna-miR164c	BnaZSNRT2.7C-1	6	1	21	1184	1204	UGGAGAAGCAGGGCACGUGCG	GCGUCGUCCCCUUCGUCUCCA
	bna-miR164d	BnaZSNRT2.7C-1	6	1	21	1184	1204	UGGAGAAGCAGGGCACGUGCG	GCGUCGUCCCCUUCGUCUCCA
	bna-miR6031	BnaZSNRT2.7C-1	6	1	24	1155	1178	AAGAGGUUCGGAGCGGUUUGAAGC	CGUCCAAGCUGCUUCUGGUCUCAU
